# Supplementary material for: Method for the simplistic modelling of the acoustic footprint of the vessels in the shallow marine area
Source: MethodsX. 2018 Aug 28;5:1010–6. doi: 10.1016/j.mex.2018.08.011 (PMC6134329; doi:10.1016/j.mex.2018.08.011)
Supplement: Supplementary file 1 [file mmc1.xlsx]

## Sheet: Sheet1
Ship id	Distance from ship, m	Date, time	SPL broadband, dB	Lat	Long	Grid Y	Grid X	100 x 100 m cell center Lat	100 x 100 m cell center Lon	100 x 100 m cell id	Vessel speed, kn
1600677	0	2015-04-01 00:01:14	171.259	55.751667	20.305500	661.000000	629.000000	55.751392	20.305571	925289	9.200000e+00
1600677	300	2015-04-01 00:01:14	0.000	55.751761	20.300709	659.000000	628.000000	55.752106	20.301617	922486	9.200000e+00
1600677	300	2015-04-01 00:01:14	81.032	55.752285	20.300834	659.000000	628.000000	55.752106	20.301617	922486	9.200000e+00
1600677	300	2015-04-01 00:01:14	82.437	55.752786	20.301138	659.000000	627.000000	55.752819	20.301617	922485	9.200000e+00
1600677	300	2015-04-01 00:01:14	86.646	55.753243	20.301609	659.000000	626.000000	55.753533	20.301617	922484	9.200000e+00
1600677	300	2015-04-01 00:01:14	108.886	55.753640	20.302230	659.000000	626.000000	55.753533	20.301617	922484	9.200000e+00
1600677	300	2015-04-01 00:01:14	129.881	55.753961	20.302977	660.000000	625.000000	55.754247	20.303594	923884	9.200000e+00
1600677	300	2015-04-01 00:01:14	124.369	55.754194	20.303821	660.000000	625.000000	55.754247	20.303594	923884	9.200000e+00
1600677	300	2015-04-01 00:01:14	99.129	55.754330	20.304729	661.000000	625.000000	55.754247	20.305571	925285	9.200000e+00
1600677	300	2015-04-01 00:01:14	83.732	55.754363	20.305667	661.000000	625.000000	55.754247	20.305571	925285	9.200000e+00
1600677	300	2015-04-01 00:01:14	83.416	55.754293	20.306599	662.000000	625.000000	55.754247	20.307547	926686	9.200000e+00
1600677	300	2015-04-01 00:01:14	83.247	55.754122	20.307488	662.000000	625.000000	55.754247	20.307547	926686	9.200000e+00
1600677	300	2015-04-01 00:01:14	83.031	55.753857	20.308301	662.000000	626.000000	55.753533	20.307547	926687	9.200000e+00
1600677	300	2015-04-01 00:01:14	82.814	55.753507	20.309006	663.000000	626.000000	55.753533	20.309524	928088	9.200000e+00
1600677	300	2015-04-01 00:01:14	82.492	55.753087	20.309577	663.000000	627.000000	55.752819	20.309524	928089	9.200000e+00
1600677	300	2015-04-01 00:01:14	81.908	55.752612	20.309991	663.000000	627.000000	55.752819	20.309524	928089	9.200000e+00
1600677	300	2015-04-01 00:01:14	80.135	55.752101	20.310232	663.000000	628.000000	55.752106	20.309524	928090	9.200000e+00
1600677	300	2015-04-01 00:01:14	0.000	55.751573	20.310291	663.000000	629.000000	55.751392	20.309524	928091	9.200000e+00
1600677	300	2015-04-01 00:01:14	80.148	55.751049	20.310166	663.000000	629.000000	55.751392	20.309524	928091	9.200000e+00
1600677	300	2015-04-01 00:01:14	81.921	55.750548	20.309862	663.000000	630.000000	55.750678	20.309524	928092	9.200000e+00
1600677	300	2015-04-01 00:01:14	82.516	55.750091	20.309391	663.000000	631.000000	55.749964	20.309524	928093	9.200000e+00
1600677	300	2015-04-01 00:01:14	82.826	55.749694	20.308769	663.000000	631.000000	55.749964	20.309524	928093	9.200000e+00
1600677	300	2015-04-01 00:01:14	83.044	55.749373	20.308023	662.000000	632.000000	55.749251	20.307547	926693	9.200000e+00
1600677	300	2015-04-01 00:01:14	83.259	55.749140	20.307179	662.000000	632.000000	55.749251	20.307547	926693	9.200000e+00
1600677	300	2015-04-01 00:01:14	83.429	55.749004	20.306271	661.000000	632.000000	55.749251	20.305571	925292	9.200000e+00
1600677	300	2015-04-01 00:01:14	83.745	55.748971	20.305333	661.000000	632.000000	55.749251	20.305571	925292	9.200000e+00
1600677	300	2015-04-01 00:01:14	99.144	55.749041	20.304401	660.000000	632.000000	55.749251	20.303594	923891	9.200000e+00
1600677	300	2015-04-01 00:01:14	124.388	55.749212	20.303512	660.000000	632.000000	55.749251	20.303594	923891	9.200000e+00
1600677	300	2015-04-01 00:01:14	129.901	55.749477	20.302699	660.000000	632.000000	55.749251	20.303594	923891	9.200000e+00
1600677	300	2015-04-01 00:01:14	108.903	55.749827	20.301994	659.000000	631.000000	55.749964	20.301617	922489	9.200000e+00
1600677	300	2015-04-01 00:01:14	86.671	55.750247	20.301424	659.000000	631.000000	55.749964	20.301617	922489	9.200000e+00
1600677	300	2015-04-01 00:01:14	82.449	55.750722	20.301010	659.000000	630.000000	55.750678	20.301617	922488	9.200000e+00
1600677	300	2015-04-01 00:01:14	81.044	55.751233	20.300768	659.000000	629.000000	55.751392	20.301617	922487	9.200000e+00
1600677	600	2015-04-01 00:01:14	0.000	55.751855	20.295918	656.000000	628.000000	55.752106	20.295687	918283	9.200000e+00
1600677	600	2015-04-01 00:01:14	78.351	55.752903	20.296167	656.000000	627.000000	55.752819	20.295687	918282	9.200000e+00
1600677	600	2015-04-01 00:01:14	79.709	55.753904	20.296775	657.000000	625.000000	55.754247	20.297664	919681	9.200000e+00
1600677	600	2015-04-01 00:01:14	83.778	55.754819	20.297718	657.000000	624.000000	55.754961	20.297664	919680	9.200000e+00
1600677	600	2015-04-01 00:01:14	105.282	55.755613	20.298960	658.000000	623.000000	55.755675	20.299641	921080	9.200000e+00
1600677	600	2015-04-01 00:01:14	125.582	55.756255	20.300454	658.000000	622.000000	55.756388	20.299641	921079	9.200000e+00
1600677	600	2015-04-01 00:01:14	120.241	55.756721	20.302142	659.000000	622.000000	55.756388	20.301617	922480	9.200000e+00
1600677	600	2015-04-01 00:01:14	95.838	55.756993	20.303959	660.000000	621.000000	55.757102	20.303594	923880	9.200000e+00
1600677	600	2015-04-01 00:01:14	80.952	55.757060	20.305835	661.000000	621.000000	55.757102	20.305571	925281	9.200000e+00
1600677	600	2015-04-01 00:01:14	80.647	55.756919	20.307698	662.000000	621.000000	55.757102	20.307547	926682	9.200000e+00
1600677	600	2015-04-01 00:01:14	80.491	55.756577	20.309477	663.000000	622.000000	55.756388	20.309524	928084	9.200000e+00
1600677	600	2015-04-01 00:01:14	80.277	55.756046	20.311102	664.000000	622.000000	55.756388	20.311500	929485	9.200000e+00
1600677	600	2015-04-01 00:01:14	80.066	55.755347	20.312513	665.000000	623.000000	55.755675	20.313477	930887	9.200000e+00
1600677	600	2015-04-01 00:01:14	79.760	55.754506	20.313654	665.000000	625.000000	55.754247	20.313477	930889	9.200000e+00
1600677	600	2015-04-01 00:01:14	79.195	55.753556	20.314481	666.000000	626.000000	55.753533	20.315454	932291	9.200000e+00
1600677	600	2015-04-01 00:01:14	77.481	55.752534	20.314964	666.000000	627.000000	55.752819	20.315454	932292	9.200000e+00
1600677	600	2015-04-01 00:01:14	0.000	55.751478	20.315082	666.000000	629.000000	55.751392	20.315454	932294	9.200000e+00
1600677	600	2015-04-01 00:01:14	77.495	55.750430	20.314832	666.000000	630.000000	55.750678	20.315454	932295	9.200000e+00
1600677	600	2015-04-01 00:01:14	79.209	55.749429	20.314224	665.000000	632.000000	55.749251	20.313477	930896	9.200000e+00
1600677	600	2015-04-01 00:01:14	79.780	55.748514	20.313281	665.000000	633.000000	55.748537	20.313477	930897	9.200000e+00
1600677	600	2015-04-01 00:01:14	80.081	55.747720	20.312038	664.000000	634.000000	55.747823	20.311500	929497	9.200000e+00
1600677	600	2015-04-01 00:01:14	80.292	55.747078	20.310545	664.000000	635.000000	55.747109	20.311500	929498	9.200000e+00
1600677	600	2015-04-01 00:01:14	80.505	55.746613	20.308857	663.000000	636.000000	55.746395	20.309524	928098	9.200000e+00
1600677	600	2015-04-01 00:01:14	80.669	55.746341	20.307041	662.000000	636.000000	55.746395	20.307547	926697	9.200000e+00
1600677	600	2015-04-01 00:01:14	80.974	55.746274	20.305165	661.000000	636.000000	55.746395	20.305571	925296	9.200000e+00
1600677	600	2015-04-01 00:01:14	95.864	55.746415	20.303303	660.000000	636.000000	55.746395	20.303594	923895	9.200000e+00
1600677	600	2015-04-01 00:01:14	120.273	55.746757	20.301524	659.000000	635.000000	55.747109	20.301617	922493	9.200000e+00
1600677	600	2015-04-01 00:01:14	125.604	55.747288	20.299899	658.000000	635.000000	55.747109	20.299641	921092	9.200000e+00
1600677	600	2015-04-01 00:01:14	105.300	55.747987	20.298488	657.000000	634.000000	55.747823	20.297664	919690	9.200000e+00
1600677	600	2015-04-01 00:01:14	83.798	55.748827	20.297347	657.000000	633.000000	55.748537	20.297664	919689	9.200000e+00
1600677	600	2015-04-01 00:01:14	79.717	55.749777	20.296520	656.000000	631.000000	55.749964	20.295687	918286	9.200000e+00
1600677	600	2015-04-01 00:01:14	78.358	55.750799	20.296037	656.000000	630.000000	55.750678	20.295687	918285	9.200000e+00
1600677	900	2015-04-01 00:01:14	0.000	55.751949	20.291127	654.000000	628.000000	55.752106	20.291734	915481	9.200000e+00
1600677	900	2015-04-01 00:01:14	76.590	55.753521	20.291500	654.000000	626.000000	55.753533	20.291734	915479	9.200000e+00
1600677	900	2015-04-01 00:01:14	77.918	55.755023	20.292412	654.000000	624.000000	55.754961	20.291734	915477	9.200000e+00
1600677	900	2015-04-01 00:01:14	81.894	55.756395	20.293827	655.000000	622.000000	55.756388	20.293711	916876	9.200000e+00
1600677	900	2015-04-01 00:01:14	102.915	55.757586	20.295690	656.000000	620.000000	55.757816	20.295687	918275	9.200000e+00
1600677	900	2015-04-01 00:01:14	122.758	55.758549	20.297931	657.000000	619.000000	55.758530	20.297664	919675	9.200000e+00
1600677	900	2015-04-01 00:01:14	117.533	55.759248	20.300462	658.000000	618.000000	55.759243	20.299641	921075	9.200000e+00
1600677	900	2015-04-01 00:01:14	93.680	55.759656	20.303188	660.000000	617.000000	55.759957	20.303594	923876	9.200000e+00
1600677	900	2015-04-01 00:01:14	79.129	55.759756	20.306002	661.000000	617.000000	55.759957	20.305571	925277	9.200000e+00
1600677	900	2015-04-01 00:01:14	78.831	55.759545	20.308797	663.000000	618.000000	55.759243	20.309524	928080	9.200000e+00
1600677	900	2015-04-01 00:01:14	78.671	55.759032	20.311465	664.000000	618.000000	55.759243	20.311500	929481	9.200000e+00
1600677	900	2015-04-01 00:01:14	78.464	55.758236	20.313904	665.000000	619.000000	55.758530	20.313477	930883	9.200000e+00
1600677	900	2015-04-01 00:01:14	78.258	55.757187	20.316020	666.000000	621.000000	55.757102	20.315454	932286	9.200000e+00
1600677	900	2015-04-01 00:01:14	77.963	55.755926	20.317731	667.000000	623.000000	55.755675	20.317430	933689	9.200000e+00
1600677	900	2015-04-01 00:01:14	77.410	55.754501	20.318972	668.000000	625.000000	55.754247	20.319407	935092	9.200000e+00
1600677	900	2015-04-01 00:01:14	75.735	55.752967	20.319695	668.000000	627.000000	55.752819	20.319407	935094	9.200000e+00
1600677	900	2015-04-01 00:01:14	0.000	55.751384	20.319873	668.000000	629.000000	55.751392	20.319407	935096	9.200000e+00
1600677	900	2015-04-01 00:01:14	75.750	55.749811	20.319498	668.000000	631.000000	55.749964	20.319407	935098	9.200000e+00
1600677	900	2015-04-01 00:01:14	77.426	55.748310	20.318586	668.000000	633.000000	55.748537	20.319407	935100	9.200000e+00
1600677	900	2015-04-01 00:01:14	77.986	55.746938	20.317171	667.000000	635.000000	55.747109	20.317430	933701	9.200000e+00
1600677	900	2015-04-01 00:01:14	78.279	55.745747	20.315307	666.000000	637.000000	55.745682	20.315454	932302	9.200000e+00
1600677	900	2015-04-01 00:01:14	78.487	55.744784	20.313067	665.000000	638.000000	55.744968	20.313477	930902	9.200000e+00
1600677	900	2015-04-01 00:01:14	78.693	55.744086	20.310536	664.000000	639.000000	55.744254	20.311500	929502	9.200000e+00
1600677	900	2015-04-01 00:01:14	78.856	55.743678	20.307811	662.000000	640.000000	55.743540	20.307547	926701	9.200000e+00
1600677	900	2015-04-01 00:01:14	79.155	55.743578	20.304998	661.000000	640.000000	55.743540	20.305571	925300	9.200000e+00
1600677	900	2015-04-01 00:01:14	93.710	55.743789	20.302204	659.000000	640.000000	55.743540	20.301617	922498	9.200000e+00
1600677	900	2015-04-01 00:01:14	117.571	55.744302	20.299537	658.000000	639.000000	55.744254	20.299641	921096	9.200000e+00
1600677	900	2015-04-01 00:01:14	122.781	55.745098	20.297099	657.000000	638.000000	55.744968	20.297664	919694	9.200000e+00
1600677	900	2015-04-01 00:01:14	102.934	55.746147	20.294983	656.000000	636.000000	55.746395	20.295687	918291	9.200000e+00
1600677	900	2015-04-01 00:01:14	81.914	55.747407	20.293272	655.000000	635.000000	55.747109	20.293711	916889	9.200000e+00
1600677	900	2015-04-01 00:01:14	77.924	55.748832	20.292030	654.000000	633.000000	55.748537	20.291734	915486	9.200000e+00
1600677	900	2015-04-01 00:01:14	76.596	55.750365	20.291306	654.000000	630.000000	55.750678	20.291734	915483	9.200000e+00
1600677	1200	2015-04-01 00:01:14	0.000	55.752042	20.286336	651.000000	628.000000	55.752106	20.285804	911278	9.200000e+00
1600677	1200	2015-04-01 00:01:14	75.273	55.754139	20.286833	652.000000	625.000000	55.754247	20.287781	912676	9.200000e+00
1600677	1200	2015-04-01 00:01:14	76.578	55.756141	20.288049	652.000000	622.000000	55.756388	20.287781	912673	9.200000e+00
1600677	1200	2015-04-01 00:01:14	80.485	55.757971	20.289935	653.000000	620.000000	55.757816	20.289757	914072	9.200000e+00
1600677	1200	2015-04-01 00:01:14	101.144	55.759559	20.292419	654.000000	618.000000	55.759243	20.291734	915471	9.200000e+00
1600677	1200	2015-04-01 00:01:14	120.646	55.760843	20.295407	656.000000	616.000000	55.760671	20.295687	918271	9.200000e+00
1600677	1200	2015-04-01 00:01:14	115.508	55.761775	20.298783	658.000000	614.000000	55.762099	20.299641	921071	9.200000e+00
1600677	1200	2015-04-01 00:01:14	92.062	55.762318	20.302417	659.000000	614.000000	55.762099	20.301617	922472	9.200000e+00
1600677	1200	2015-04-01 00:01:14	77.762	55.762452	20.306169	661.000000	614.000000	55.762099	20.305571	925274	9.200000e+00
1600677	1200	2015-04-01 00:01:14	77.465	55.762171	20.309896	663.000000	614.000000	55.762099	20.309524	928076	9.200000e+00
1600677	1200	2015-04-01 00:01:14	77.309	55.761487	20.313454	665.000000	615.000000	55.761385	20.313477	930879	9.200000e+00
1600677	1200	2015-04-01 00:01:14	77.109	55.760425	20.316706	667.000000	616.000000	55.760671	20.317430	933682	9.200000e+00
1600677	1200	2015-04-01 00:01:14	76.904	55.759026	20.319527	668.000000	618.000000	55.759243	20.319407	935085	9.200000e+00
1600677	1200	2015-04-01 00:01:14	76.614	55.757345	20.321809	669.000000	621.000000	55.757102	20.321384	936489	9.200000e+00
1600677	1200	2015-04-01 00:01:14	76.076	55.755445	20.323463	670.000000	623.000000	55.755675	20.323360	937892	9.200000e+00
1600677	1200	2015-04-01 00:01:14	74.429	55.753400	20.324427	671.000000	626.000000	55.753533	20.325337	939296	9.200000e+00
1600677	1200	2015-04-01 00:01:14	0.000	55.751289	20.324664	671.000000	629.000000	55.751392	20.325337	939299	9.200000e+00
1600677	1200	2015-04-01 00:01:14	74.445	55.749192	20.324164	670.000000	632.000000	55.749251	20.323360	937901	9.200000e+00
1600677	1200	2015-04-01 00:01:14	76.092	55.747190	20.322947	670.000000	635.000000	55.747109	20.323360	937904	9.200000e+00
1600677	1200	2015-04-01 00:01:14	76.641	55.745361	20.321060	669.000000	637.000000	55.745682	20.321384	936505	9.200000e+00
1600677	1200	2015-04-01 00:01:14	76.930	55.743774	20.318575	668.000000	640.000000	55.743540	20.319407	935107	9.200000e+00
1600677	1200	2015-04-01 00:01:14	77.136	55.742490	20.315588	666.000000	641.000000	55.742827	20.315454	932306	9.200000e+00
1600677	1200	2015-04-01 00:01:14	77.338	55.741558	20.312214	664.000000	643.000000	55.741399	20.311500	929506	9.200000e+00
1600677	1200	2015-04-01 00:01:14	77.500	55.741015	20.308582	663.000000	644.000000	55.740685	20.309524	928106	9.200000e+00
1600677	1200	2015-04-01 00:01:14	77.793	55.740882	20.304831	661.000000	644.000000	55.740685	20.305571	925304	9.200000e+00
1600677	1200	2015-04-01 00:01:14	92.098	55.741162	20.301106	659.000000	643.000000	55.741399	20.301617	922501	9.200000e+00
1600677	1200	2015-04-01 00:01:14	115.549	55.741847	20.297550	657.000000	642.000000	55.742113	20.297664	919698	9.200000e+00
1600677	1200	2015-04-01 00:01:14	120.670	55.742908	20.294299	655.000000	641.000000	55.742827	20.293711	916895	9.200000e+00
1600677	1200	2015-04-01 00:01:14	101.164	55.744306	20.291478	654.000000	639.000000	55.744254	20.291734	915492	9.200000e+00
1600677	1200	2015-04-01 00:01:14	80.504	55.745987	20.289196	653.000000	637.000000	55.745682	20.289757	914089	9.200000e+00
1600677	1200	2015-04-01 00:01:14	76.583	55.747886	20.287540	652.000000	634.000000	55.747823	20.287781	912685	9.200000e+00
1600677	1200	2015-04-01 00:01:14	75.277	55.749931	20.286574	651.000000	631.000000	55.749964	20.285804	911281	9.200000e+00
1600677	1500	2015-04-01 00:01:14	0.000	55.752135	20.281544	649.000000	628.000000	55.752106	20.281851	908476	9.200000e+00
1600677	1500	2015-04-01 00:01:14	74.219	55.754757	20.282166	649.000000	624.000000	55.754961	20.281851	908472	9.200000e+00
1600677	1500	2015-04-01 00:01:14	75.506	55.757259	20.283685	650.000000	621.000000	55.757102	20.283827	909870	9.200000e+00
1600677	1500	2015-04-01 00:01:14	79.358	55.759547	20.286043	651.000000	618.000000	55.759243	20.285804	911268	9.200000e+00
1600677	1500	2015-04-01 00:01:14	99.726	55.761532	20.289148	653.000000	615.000000	55.761385	20.289757	914067	9.200000e+00
1600677	1500	2015-04-01 00:01:14	118.955	55.763137	20.292883	655.000000	613.000000	55.762812	20.293711	916867	9.200000e+00
1600677	1500	2015-04-01 00:01:14	113.889	55.764302	20.297103	657.000000	611.000000	55.764240	20.297664	919667	9.200000e+00
1600677	1500	2015-04-01 00:01:14	90.768	55.764981	20.301646	659.000000	610.000000	55.764954	20.301617	922468	9.200000e+00
1600677	1500	2015-04-01 00:01:14	76.670	55.765149	20.306337	661.000000	610.000000	55.764954	20.305571	925270	9.200000e+00
1600677	1500	2015-04-01 00:01:14	76.374	55.764798	20.310996	664.000000	610.000000	55.764954	20.311500	929473	9.200000e+00
1600677	1500	2015-04-01 00:01:14	76.220	55.763942	20.315443	666.000000	611.000000	55.764240	20.315454	932276	9.200000e+00
1600677	1500	2015-04-01 00:01:14	76.020	55.762614	20.319508	668.000000	613.000000	55.762812	20.319407	935080	9.200000e+00
1600677	1500	2015-04-01 00:01:14	75.821	55.760866	20.323035	670.000000	616.000000	55.760671	20.323360	937885	9.200000e+00
1600677	1500	2015-04-01 00:01:14	75.533	55.758764	20.325887	671.000000	619.000000	55.758530	20.325337	939289	9.200000e+00
1600677	1500	2015-04-01 00:01:14	75.006	55.756389	20.327955	672.000000	622.000000	55.756388	20.327314	940693	9.200000e+00
1600677	1500	2015-04-01 00:01:14	73.383	55.753833	20.329160	673.000000	626.000000	55.753533	20.329290	942098	9.200000e+00
1600677	1500	2015-04-01 00:01:14	0.000	55.751194	20.329455	673.000000	629.000000	55.751392	20.329290	942101	9.200000e+00
1600677	1500	2015-04-01 00:01:14	73.399	55.748573	20.328830	673.000000	633.000000	55.748537	20.329290	942105	9.200000e+00
1600677	1500	2015-04-01 00:01:14	75.023	55.746071	20.327309	672.000000	636.000000	55.746395	20.327314	940707	9.200000e+00
1600677	1500	2015-04-01 00:01:14	75.566	55.743784	20.324949	671.000000	640.000000	55.743540	20.325337	939310	9.200000e+00
1600677	1500	2015-04-01 00:01:14	75.850	55.741800	20.321843	669.000000	642.000000	55.742113	20.321384	936510	9.200000e+00
1600677	1500	2015-04-01 00:01:14	76.055	55.740195	20.318110	667.000000	645.000000	55.739971	20.317430	933711	9.200000e+00
1600677	1500	2015-04-01 00:01:14	76.254	55.739031	20.313892	665.000000	646.000000	55.739258	20.313477	930910	9.200000e+00
1600677	1500	2015-04-01 00:01:14	76.415	55.738353	20.309352	663.000000	647.000000	55.738544	20.309524	928109	9.200000e+00
1600677	1500	2015-04-01 00:01:14	76.704	55.738185	20.304664	661.000000	648.000000	55.737830	20.305571	925308	9.200000e+00
1600677	1500	2015-04-01 00:01:14	90.809	55.738536	20.300008	658.000000	647.000000	55.738544	20.299641	921104	9.200000e+00
1600677	1500	2015-04-01 00:01:14	113.931	55.739391	20.295563	656.000000	646.000000	55.739258	20.295687	918301	9.200000e+00
1600677	1500	2015-04-01 00:01:14	118.980	55.740718	20.291499	654.000000	644.000000	55.740685	20.291734	915497	9.200000e+00
1600677	1500	2015-04-01 00:01:14	99.747	55.742466	20.287974	652.000000	642.000000	55.742113	20.287781	912693	9.200000e+00
1600677	1500	2015-04-01 00:01:14	79.376	55.744567	20.285121	651.000000	639.000000	55.744254	20.285804	911289	9.200000e+00
1600677	1500	2015-04-01 00:01:14	75.510	55.746941	20.283051	650.000000	635.000000	55.747109	20.283827	909884	9.200000e+00
1600677	1500	2015-04-01 00:01:14	74.223	55.749496	20.281843	649.000000	632.000000	55.749251	20.281851	908480	9.200000e+00
1600677	1800	2015-04-01 00:01:14	0.000	55.752229	20.276753	646.000000	628.000000	55.752106	20.275921	904273	9.200000e+00
1600677	1800	2015-04-01 00:01:14	73.340	55.755374	20.277499	647.000000	623.000000	55.755675	20.277898	905669	9.200000e+00
1600677	1800	2015-04-01 00:01:14	74.611	55.758377	20.279321	648.000000	619.000000	55.758530	20.279874	907066	9.200000e+00
1600677	1800	2015-04-01 00:01:14	78.418	55.761122	20.282150	649.000000	615.000000	55.761385	20.281851	908463	9.200000e+00
1600677	1800	2015-04-01 00:01:14	98.545	55.763504	20.285877	651.000000	612.000000	55.763526	20.285804	911262	9.200000e+00
1600677	1800	2015-04-01 00:01:14	117.546	55.765431	20.290359	653.000000	609.000000	55.765667	20.289757	914061	9.200000e+00
1600677	1800	2015-04-01 00:01:14	112.535	55.766829	20.295423	656.000000	607.000000	55.767095	20.295687	918262	9.200000e+00
1600677	1800	2015-04-01 00:01:14	89.690	55.767644	20.300875	659.000000	606.000000	55.767809	20.301617	922464	9.200000e+00
1600677	1800	2015-04-01 00:01:14	75.757	55.767845	20.306504	661.000000	606.000000	55.767809	20.305571	925266	9.200000e+00
1600677	1800	2015-04-01 00:01:14	75.463	55.767424	20.312095	664.000000	607.000000	55.767095	20.311500	929470	9.200000e+00
1600677	1800	2015-04-01 00:01:14	75.311	55.766397	20.317433	667.000000	608.000000	55.766381	20.317430	933674	9.200000e+00
1600677	1800	2015-04-01 00:01:14	75.113	55.764803	20.322311	669.000000	610.000000	55.764954	20.321384	936478	9.200000e+00
1600677	1800	2015-04-01 00:01:14	74.914	55.762705	20.326543	672.000000	613.000000	55.762812	20.327314	940684	9.200000e+00
1600677	1800	2015-04-01 00:01:14	74.633	55.760183	20.329965	673.000000	617.000000	55.759957	20.329290	942089	9.200000e+00
1600677	1800	2015-04-01 00:01:14	74.111	55.757333	20.332446	675.000000	621.000000	55.757102	20.333243	944895	9.200000e+00
1600677	1800	2015-04-01 00:01:14	72.509	55.754266	20.333892	675.000000	625.000000	55.754247	20.333243	944899	9.200000e+00
1600677	1800	2015-04-01 00:01:14	0.000	55.751099	20.334246	676.000000	629.000000	55.751392	20.335220	946304	9.200000e+00
1600677	1800	2015-04-01 00:01:14	72.527	55.747954	20.333496	675.000000	634.000000	55.747823	20.333243	944908	9.200000e+00
1600677	1800	2015-04-01 00:01:14	74.132	55.744951	20.331670	674.000000	638.000000	55.744968	20.331267	943511	9.200000e+00
1600677	1800	2015-04-01 00:01:14	74.669	55.742207	20.328838	673.000000	642.000000	55.742113	20.329290	942114	9.200000e+00
1600677	1800	2015-04-01 00:01:14	74.950	55.739826	20.325111	671.000000	645.000000	55.739971	20.325337	939315	9.200000e+00
1600677	1800	2015-04-01 00:01:14	75.154	55.737901	20.320631	669.000000	648.000000	55.737830	20.321384	936516	9.200000e+00
1600677	1800	2015-04-01 00:01:14	75.350	55.736504	20.315569	666.000000	650.000000	55.736403	20.315454	932315	9.200000e+00
1600677	1800	2015-04-01 00:01:14	75.509	55.735690	20.310122	663.000000	651.000000	55.735689	20.309524	928113	9.200000e+00
1600677	1800	2015-04-01 00:01:14	75.795	55.735489	20.304497	660.000000	651.000000	55.735689	20.303594	923910	9.200000e+00
1600677	1800	2015-04-01 00:01:14	89.733	55.735910	20.298910	658.000000	651.000000	55.735689	20.299641	921108	9.200000e+00
1600677	1800	2015-04-01 00:01:14	112.581	55.736936	20.293576	655.000000	649.000000	55.737116	20.293711	916903	9.200000e+00
1600677	1800	2015-04-01 00:01:14	117.570	55.738528	20.288700	652.000000	647.000000	55.738544	20.287781	912698	9.200000e+00
1600677	1800	2015-04-01 00:01:14	98.565	55.740625	20.284469	650.000000	644.000000	55.740685	20.283827	909893	9.200000e+00
1600677	1800	2015-04-01 00:01:14	78.435	55.743146	20.281046	649.000000	641.000000	55.742827	20.281851	908489	9.200000e+00
1600677	1800	2015-04-01 00:01:14	74.615	55.745995	20.278562	647.000000	637.000000	55.745682	20.277898	905683	9.200000e+00
1600677	1800	2015-04-01 00:01:14	73.343	55.749062	20.277112	647.000000	632.000000	55.749251	20.277898	905678	9.200000e+00
1600677	2100	2015-04-01 00:01:14	0.000	55.752322	20.271962	644.000000	628.000000	55.752106	20.271968	901471	9.200000e+00
1600677	2100	2015-04-01 00:01:14	72.585	55.755991	20.272832	644.000000	623.000000	55.755675	20.271968	901466	9.200000e+00
1600677	2100	2015-04-01 00:01:14	73.844	55.759495	20.274957	646.000000	618.000000	55.759243	20.275921	904263	9.200000e+00
1600677	2100	2015-04-01 00:01:14	77.611	55.762698	20.278258	647.000000	613.000000	55.762812	20.277898	905659	9.200000e+00
1600677	2100	2015-04-01 00:01:14	97.531	55.765477	20.282605	649.000000	609.000000	55.765667	20.281851	908457	9.200000e+00
1600677	2100	2015-04-01 00:01:14	116.336	55.767725	20.287834	652.000000	606.000000	55.767809	20.287781	912657	9.200000e+00
1600677	2100	2015-04-01 00:01:14	111.374	55.769356	20.293742	655.000000	604.000000	55.769236	20.293711	916858	9.200000e+00
1600677	2100	2015-04-01 00:01:14	88.764	55.770307	20.300103	658.000000	602.000000	55.770664	20.299641	921059	9.200000e+00
1600677	2100	2015-04-01 00:01:14	74.973	55.770541	20.306672	662.000000	602.000000	55.770664	20.307547	926663	9.200000e+00
1600677	2100	2015-04-01 00:01:14	74.683	55.770050	20.313195	665.000000	603.000000	55.769950	20.313477	930867	9.200000e+00
1600677	2100	2015-04-01 00:01:14	74.529	55.768852	20.319422	668.000000	605.000000	55.768522	20.319407	935072	9.200000e+00
1600677	2100	2015-04-01 00:01:14	74.334	55.766993	20.325114	671.000000	607.000000	55.767095	20.325337	939277	9.200000e+00
1600677	2100	2015-04-01 00:01:14	74.138	55.764545	20.330051	673.000000	611.000000	55.764240	20.329290	942083	9.200000e+00
1600677	2100	2015-04-01 00:01:14	73.857	55.761602	20.334043	675.000000	615.000000	55.761385	20.333243	944889	9.200000e+00
1600677	2100	2015-04-01 00:01:14	73.342	55.758277	20.336938	677.000000	619.000000	55.758530	20.337197	947695	9.200000e+00
1600677	2100	2015-04-01 00:01:14	71.759	55.754698	20.338624	678.000000	624.000000	55.754961	20.339173	949101	9.200000e+00
1600677	2100	2015-04-01 00:01:14	0.000	55.751003	20.339037	678.000000	630.000000	55.750678	20.339173	949107	9.200000e+00
1600677	2100	2015-04-01 00:01:14	71.778	55.747334	20.338161	677.000000	635.000000	55.747109	20.337197	947711	9.200000e+00
1600677	2100	2015-04-01 00:01:14	73.366	55.743831	20.336030	676.000000	640.000000	55.743540	20.335220	946315	9.200000e+00
1600677	2100	2015-04-01 00:01:14	73.900	55.740630	20.332727	675.000000	644.000000	55.740685	20.333243	944918	9.200000e+00
1600677	2100	2015-04-01 00:01:14	74.178	55.737853	20.328378	673.000000	648.000000	55.737830	20.329290	942120	9.200000e+00
1600677	2100	2015-04-01 00:01:14	74.380	55.735606	20.323151	670.000000	651.000000	55.735689	20.323360	937920	9.200000e+00
1600677	2100	2015-04-01 00:01:14	74.575	55.733977	20.317247	667.000000	653.000000	55.734261	20.317430	933719	9.200000e+00
1600677	2100	2015-04-01 00:01:14	74.733	55.733027	20.310892	664.000000	655.000000	55.732834	20.311500	929518	9.200000e+00
1600677	2100	2015-04-01 00:01:14	75.016	55.732793	20.304329	660.000000	655.000000	55.732834	20.303594	923914	9.200000e+00
1600677	2100	2015-04-01 00:01:14	88.810	55.733284	20.297812	657.000000	654.000000	55.733547	20.297664	919710	9.200000e+00
1600677	2100	2015-04-01 00:01:14	111.423	55.734481	20.291590	654.000000	653.000000	55.734261	20.291734	915506	9.200000e+00
1600677	2100	2015-04-01 00:01:14	116.361	55.736338	20.285901	651.000000	650.000000	55.736403	20.285804	911300	9.200000e+00
1600677	2100	2015-04-01 00:01:14	97.552	55.738785	20.280965	649.000000	647.000000	55.738544	20.281851	908495	9.200000e+00
1600677	2100	2015-04-01 00:01:14	77.628	55.741726	20.276971	647.000000	643.000000	55.741399	20.277898	905689	9.200000e+00
1600677	2100	2015-04-01 00:01:14	73.847	55.745049	20.274073	645.000000	638.000000	55.744968	20.273944	902882	9.200000e+00
1600677	2100	2015-04-01 00:01:14	72.589	55.748627	20.272381	644.000000	633.000000	55.748537	20.271968	901476	9.200000e+00
1600677	2400	2015-04-01 00:01:14	0.000	55.752414	20.267171	642.000000	628.000000	55.752106	20.268014	898669	9.200000e+00
1600677	2400	2015-04-01 00:01:14	71.925	55.756608	20.268164	642.000000	622.000000	55.756388	20.268014	898663	9.200000e+00
1600677	2400	2015-04-01 00:01:14	73.172	55.760613	20.270593	643.000000	616.000000	55.760671	20.269991	900058	9.200000e+00
1600677	2400	2015-04-01 00:01:14	76.904	55.764273	20.274365	645.000000	611.000000	55.764240	20.273944	902855	9.200000e+00
1600677	2400	2015-04-01 00:01:14	96.643	55.767450	20.279333	648.000000	607.000000	55.767095	20.279874	907054	9.200000e+00
1600677	2400	2015-04-01 00:01:14	115.277	55.770019	20.285309	651.000000	603.000000	55.769950	20.285804	911253	9.200000e+00
1600677	2400	2015-04-01 00:01:14	110.358	55.771883	20.292062	654.000000	600.000000	55.772091	20.291734	915453	9.200000e+00
1600677	2400	2015-04-01 00:01:14	87.953	55.772970	20.299332	658.000000	599.000000	55.772805	20.299641	921056	9.200000e+00
1600677	2400	2015-04-01 00:01:14	74.287	55.773238	20.306839	662.000000	598.000000	55.773519	20.307547	926659	9.200000e+00
1600677	2400	2015-04-01 00:01:14	73.998	55.772676	20.314295	665.000000	599.000000	55.772805	20.313477	930863	9.200000e+00
1600677	2400	2015-04-01 00:01:14	73.845	55.771306	20.321412	669.000000	601.000000	55.771378	20.321384	936469	9.200000e+00
1600677	2400	2015-04-01 00:01:14	73.651	55.769182	20.327917	672.000000	604.000000	55.769236	20.327314	940675	9.200000e+00
1600677	2400	2015-04-01 00:01:14	73.455	55.766384	20.333559	675.000000	608.000000	55.766381	20.333243	944882	9.200000e+00
1600677	2400	2015-04-01 00:01:14	73.179	55.763020	20.338122	677.000000	613.000000	55.762812	20.337197	947689	9.200000e+00
1600677	2400	2015-04-01 00:01:14	72.670	55.759221	20.341430	679.000000	618.000000	55.759243	20.341150	950496	9.200000e+00
1600677	2400	2015-04-01 00:01:14	71.102	55.755131	20.343357	680.000000	624.000000	55.754961	20.343127	951903	9.200000e+00
1600677	2400	2015-04-01 00:01:14	0.000	55.750908	20.343828	680.000000	630.000000	55.750678	20.343127	951909	9.200000e+00
1600677	2400	2015-04-01 00:01:14	71.121	55.746714	20.342826	680.000000	636.000000	55.746395	20.343127	951915	9.200000e+00
1600677	2400	2015-04-01 00:01:14	72.696	55.742711	20.340391	679.000000	641.000000	55.742827	20.341150	950519	9.200000e+00
1600677	2400	2015-04-01 00:01:14	73.226	55.739053	20.336615	677.000000	646.000000	55.739258	20.337197	947722	9.200000e+00
1600677	2400	2015-04-01 00:01:14	73.503	55.735879	20.331645	674.000000	651.000000	55.735689	20.331267	943524	9.200000e+00
1600677	2400	2015-04-01 00:01:14	73.703	55.733312	20.325672	671.000000	654.000000	55.733547	20.325337	939324	9.200000e+00
1600677	2400	2015-04-01 00:01:14	73.896	55.731449	20.318924	668.000000	657.000000	55.731406	20.319407	935124	9.200000e+00
1600677	2400	2015-04-01 00:01:14	74.053	55.730364	20.311661	664.000000	658.000000	55.730692	20.311500	929521	9.200000e+00
1600677	2400	2015-04-01 00:01:14	74.333	55.730096	20.304162	660.000000	659.000000	55.729979	20.303594	923918	9.200000e+00
1600677	2400	2015-04-01 00:01:14	88.002	55.730658	20.296714	657.000000	658.000000	55.730692	20.297664	919714	9.200000e+00
1600677	2400	2015-04-01 00:01:14	110.409	55.732026	20.289604	653.000000	656.000000	55.732120	20.289757	914108	9.200000e+00
1600677	2400	2015-04-01 00:01:14	115.303	55.734148	20.283103	650.000000	653.000000	55.734261	20.283827	909902	9.200000e+00
1600677	2400	2015-04-01 00:01:14	96.664	55.736944	20.277462	647.000000	649.000000	55.737116	20.277898	905695	9.200000e+00
1600677	2400	2015-04-01 00:01:14	76.922	55.740305	20.272897	644.000000	645.000000	55.739971	20.271968	901488	9.200000e+00
1600677	2400	2015-04-01 00:01:14	73.175	55.744103	20.269584	643.000000	639.000000	55.744254	20.269991	900081	9.200000e+00
1600677	2400	2015-04-01 00:01:14	71.928	55.748192	20.267650	642.000000	633.000000	55.748537	20.268014	898674	9.200000e+00
1600677	2700	2015-04-01 00:01:14	0.000	55.752507	20.262379	639.000000	627.000000	55.752819	20.262084	894465	9.200000e+00
1600677	2700	2015-04-01 00:01:14	71.337	55.757225	20.263497	640.000000	621.000000	55.757102	20.264061	895860	9.200000e+00
1600677	2700	2015-04-01 00:01:14	72.574	55.761730	20.266229	641.000000	615.000000	55.761385	20.266038	897255	9.200000e+00
1600677	2700	2015-04-01 00:01:14	76.276	55.765849	20.270471	643.000000	609.000000	55.765667	20.269991	900051	9.200000e+00
1600677	2700	2015-04-01 00:01:14	95.853	55.769422	20.276061	646.000000	604.000000	55.769236	20.275921	904249	9.200000e+00
1600677	2700	2015-04-01 00:01:14	114.335	55.772313	20.282784	649.000000	600.000000	55.772091	20.281851	908448	9.200000e+00
1600677	2700	2015-04-01 00:01:14	109.454	55.774410	20.290381	653.000000	597.000000	55.774233	20.289757	914049	9.200000e+00
1600677	2700	2015-04-01 00:01:14	87.230	55.775633	20.298560	657.000000	595.000000	55.775660	20.297664	919651	9.200000e+00
1600677	2700	2015-04-01 00:01:14	73.676	55.775934	20.307007	662.000000	595.000000	55.775660	20.307547	926656	9.200000e+00
1600677	2700	2015-04-01 00:01:14	73.389	55.775302	20.315395	666.000000	596.000000	55.774946	20.315454	932261	9.200000e+00
1600677	2700	2015-04-01 00:01:14	73.237	55.773761	20.323402	670.000000	598.000000	55.773519	20.323360	937867	9.200000e+00
1600677	2700	2015-04-01 00:01:14	73.044	55.771371	20.330721	674.000000	601.000000	55.771378	20.331267	943474	9.200000e+00
1600677	2700	2015-04-01 00:01:14	72.849	55.768223	20.337068	677.000000	605.000000	55.768522	20.337197	947681	9.200000e+00
1600677	2700	2015-04-01 00:01:14	72.575	55.764439	20.342201	680.000000	611.000000	55.764240	20.343127	951890	9.200000e+00
1600677	2700	2015-04-01 00:01:14	72.071	55.760164	20.345922	681.000000	617.000000	55.759957	20.345103	953297	9.200000e+00
1600677	2700	2015-04-01 00:01:14	70.518	55.755563	20.348089	683.000000	623.000000	55.755675	20.349057	956105	9.200000e+00
1600677	2700	2015-04-01 00:01:14	0.000	55.750812	20.348619	683.000000	630.000000	55.750678	20.349057	956112	9.200000e+00
1600677	2700	2015-04-01 00:01:14	70.537	55.746094	20.347491	682.000000	636.000000	55.746395	20.347080	954717	9.200000e+00
1600677	2700	2015-04-01 00:01:14	72.100	55.741591	20.344751	681.000000	643.000000	55.741399	20.345103	953323	9.200000e+00
1600677	2700	2015-04-01 00:01:14	72.626	55.737475	20.340503	679.000000	648.000000	55.737830	20.341150	950526	9.200000e+00
1600677	2700	2015-04-01 00:01:14	72.901	55.733905	20.334912	676.000000	653.000000	55.734261	20.335220	946328	9.200000e+00
1600677	2700	2015-04-01 00:01:14	73.101	55.731017	20.328192	672.000000	658.000000	55.730692	20.327314	940729	9.200000e+00
1600677	2700	2015-04-01 00:01:14	73.292	55.728922	20.320601	669.000000	660.000000	55.729265	20.321384	936528	9.200000e+00
1600677	2700	2015-04-01 00:01:14	73.448	55.727701	20.312431	664.000000	662.000000	55.727837	20.311500	929525	9.200000e+00
1600677	2700	2015-04-01 00:01:14	73.726	55.727400	20.303995	660.000000	663.000000	55.727123	20.303594	923922	9.200000e+00
1600677	2700	2015-04-01 00:01:14	87.283	55.728031	20.295617	656.000000	662.000000	55.727837	20.295687	918317	9.200000e+00
1600677	2700	2015-04-01 00:01:14	109.507	55.729570	20.287618	652.000000	660.000000	55.729265	20.287781	912711	9.200000e+00
1600677	2700	2015-04-01 00:01:14	114.361	55.731958	20.280305	648.000000	656.000000	55.732120	20.279874	907103	9.200000e+00
1600677	2700	2015-04-01 00:01:14	95.874	55.735103	20.273958	645.000000	652.000000	55.734975	20.273944	902896	9.200000e+00
1600677	2700	2015-04-01 00:01:14	76.293	55.738884	20.268823	642.000000	647.000000	55.738544	20.268014	898688	9.200000e+00
1600677	2700	2015-04-01 00:01:14	72.577	55.743157	20.265095	641.000000	641.000000	55.742827	20.266038	897281	9.200000e+00
1600677	2700	2015-04-01 00:01:14	71.340	55.747757	20.262919	639.000000	634.000000	55.747823	20.262084	894472	9.200000e+00
1600677	3000	2015-04-01 00:01:14	0.000	55.752599	20.257588	637.000000	627.000000	55.752819	20.258131	891663	9.200000e+00
1600677	3000	2015-04-01 00:01:14	70.808	55.757842	20.258829	637.000000	620.000000	55.757816	20.258131	891656	9.200000e+00
1600677	3000	2015-04-01 00:01:14	72.036	55.762848	20.261864	639.000000	613.000000	55.762812	20.262084	894451	9.200000e+00
1600677	3000	2015-04-01 00:01:14	75.710	55.767424	20.266578	641.000000	607.000000	55.767095	20.266038	897247	9.200000e+00
1600677	3000	2015-04-01 00:01:14	95.142	55.771394	20.272789	644.000000	601.000000	55.771378	20.271968	901444	9.200000e+00
1600677	3000	2015-04-01 00:01:14	113.485	55.774607	20.280259	648.000000	596.000000	55.774946	20.279874	907043	9.200000e+00
1600677	3000	2015-04-01 00:01:14	108.641	55.776937	20.288700	652.000000	593.000000	55.777088	20.287781	912644	9.200000e+00
1600677	3000	2015-04-01 00:01:14	86.580	55.778296	20.297789	657.000000	591.000000	55.778515	20.297664	919647	9.200000e+00
1600677	3000	2015-04-01 00:01:14	73.126	55.778630	20.307174	662.000000	591.000000	55.778515	20.307547	926652	9.200000e+00
1600677	3000	2015-04-01 00:01:14	72.841	55.777928	20.316495	667.000000	592.000000	55.777802	20.317430	933658	9.200000e+00
1600677	3000	2015-04-01 00:01:14	72.689	55.776216	20.325393	671.000000	594.000000	55.776374	20.325337	939264	9.200000e+00
1600677	3000	2015-04-01 00:01:14	72.496	55.773560	20.333525	675.000000	598.000000	55.773519	20.333243	944872	9.200000e+00
1600677	3000	2015-04-01 00:01:14	72.303	55.770062	20.340578	679.000000	603.000000	55.769950	20.341150	950481	9.200000e+00
1600677	3000	2015-04-01 00:01:14	72.031	55.765857	20.346281	682.000000	609.000000	55.765667	20.347080	954690	9.200000e+00
1600677	3000	2015-04-01 00:01:14	71.528	55.761107	20.350415	684.000000	615.000000	55.761385	20.351033	957498	9.200000e+00
1600677	3000	2015-04-01 00:01:14	69.989	55.755995	20.352822	685.000000	623.000000	55.755675	20.353010	958907	9.200000e+00
1600677	3000	2015-04-01 00:01:14	0.000	55.750716	20.353410	685.000000	630.000000	55.750678	20.353010	958914	9.200000e+00
1600677	3000	2015-04-01 00:01:14	70.010	55.745474	20.352156	685.000000	637.000000	55.745682	20.353010	958921	9.200000e+00
1600677	3000	2015-04-01 00:01:14	71.564	55.740471	20.349111	683.000000	644.000000	55.740685	20.349057	956126	9.200000e+00
1600677	3000	2015-04-01 00:01:14	72.086	55.735898	20.344391	681.000000	651.000000	55.735689	20.345103	953331	9.200000e+00
1600677	3000	2015-04-01 00:01:14	72.360	55.731931	20.338178	677.000000	656.000000	55.732120	20.337197	947732	9.200000e+00
1600677	3000	2015-04-01 00:01:14	72.559	55.728722	20.330712	674.000000	661.000000	55.728551	20.331267	943534	9.200000e+00
1600677	3000	2015-04-01 00:01:14	72.748	55.726395	20.322278	669.000000	664.000000	55.726410	20.321384	936532	9.200000e+00
1600677	3000	2015-04-01 00:01:14	72.903	55.725038	20.313201	665.000000	666.000000	55.724982	20.313477	930930	9.200000e+00
1600677	3000	2015-04-01 00:01:14	73.179	55.724704	20.303828	660.000000	666.000000	55.724982	20.303594	923925	9.200000e+00
1600677	3000	2015-04-01 00:01:14	86.636	55.725405	20.294520	655.000000	665.000000	55.725696	20.293711	916919	9.200000e+00
1600677	3000	2015-04-01 00:01:14	108.695	55.727115	20.285632	651.000000	663.000000	55.727123	20.285804	911313	9.200000e+00
1600677	3000	2015-04-01 00:01:14	113.512	55.729768	20.277507	647.000000	659.000000	55.729979	20.277898	905705	9.200000e+00
1600677	3000	2015-04-01 00:01:14	95.163	55.733262	20.270456	643.000000	654.000000	55.733547	20.269991	900096	9.200000e+00
1600677	3000	2015-04-01 00:01:14	75.727	55.737463	20.264749	640.000000	649.000000	55.737116	20.264061	895888	9.200000e+00
1600677	3000	2015-04-01 00:01:14	72.039	55.742210	20.260607	638.000000	642.000000	55.742113	20.260108	893079	9.200000e+00
1600677	3000	2015-04-01 00:01:14	70.811	55.747321	20.258189	637.000000	635.000000	55.747109	20.258131	891671	9.200000e+00
1600677	3300	2015-04-01 00:01:14	0.000	55.752691	20.252797	634.000000	627.000000	55.752819	20.252201	887460	9.200000e+00
1600677	3300	2015-04-01 00:01:14	70.327	55.758458	20.254161	635.000000	619.000000	55.758530	20.254178	888853	9.200000e+00
1600677	3300	2015-04-01 00:01:14	71.546	55.763965	20.257499	637.000000	611.000000	55.764240	20.258131	891647	9.200000e+00
1600677	3300	2015-04-01 00:01:14	75.195	55.768999	20.262684	639.000000	604.000000	55.769236	20.262084	894442	9.200000e+00
1600677	3300	2015-04-01 00:01:14	94.495	55.773367	20.269516	643.000000	598.000000	55.773519	20.269991	900040	9.200000e+00
1600677	3300	2015-04-01 00:01:14	112.712	55.776900	20.277733	647.000000	593.000000	55.777088	20.277898	905639	9.200000e+00
1600677	3300	2015-04-01 00:01:14	107.901	55.779464	20.287019	652.000000	590.000000	55.779229	20.287781	912641	9.200000e+00
1600677	3300	2015-04-01 00:01:14	85.988	55.780958	20.297017	657.000000	588.000000	55.780657	20.297664	919644	9.200000e+00
1600677	3300	2015-04-01 00:01:14	72.626	55.781327	20.307342	662.000000	587.000000	55.781370	20.307547	926648	9.200000e+00
1600677	3300	2015-04-01 00:01:14	72.342	55.780554	20.317596	667.000000	588.000000	55.780657	20.317430	933654	9.200000e+00
1600677	3300	2015-04-01 00:01:14	72.191	55.778671	20.327384	672.000000	591.000000	55.778515	20.327314	940662	9.200000e+00
1600677	3300	2015-04-01 00:01:14	71.998	55.775749	20.336329	677.000000	595.000000	55.775660	20.337197	947671	9.200000e+00
1600677	3300	2015-04-01 00:01:14	71.806	55.771901	20.344087	680.000000	600.000000	55.772091	20.343127	951879	9.200000e+00
1600677	3300	2015-04-01 00:01:14	71.535	55.767276	20.350360	684.000000	607.000000	55.767095	20.351033	957490	9.200000e+00
1600677	3300	2015-04-01 00:01:14	71.036	55.762050	20.354908	686.000000	614.000000	55.762099	20.354987	960299	9.200000e+00
1600677	3300	2015-04-01 00:01:14	69.507	55.756426	20.357554	687.000000	622.000000	55.756388	20.356963	961708	9.200000e+00
1600677	3300	2015-04-01 00:01:14	0.000	55.750620	20.358200	688.000000	630.000000	55.750678	20.358940	963117	9.200000e+00
1600677	3300	2015-04-01 00:01:14	69.530	55.744854	20.356821	687.000000	638.000000	55.744968	20.356963	961724	9.200000e+00
1600677	3300	2015-04-01 00:01:14	71.074	55.739351	20.353471	685.000000	646.000000	55.739258	20.353010	958930	9.200000e+00
1600677	3300	2015-04-01 00:01:14	71.595	55.734320	20.348278	683.000000	653.000000	55.734261	20.349057	956135	9.200000e+00
1600677	3300	2015-04-01 00:01:14	71.868	55.729957	20.341444	679.000000	659.000000	55.729979	20.341150	950537	9.200000e+00
1600677	3300	2015-04-01 00:01:14	72.065	55.726427	20.333231	675.000000	664.000000	55.726410	20.333243	944938	9.200000e+00
1600677	3300	2015-04-01 00:01:14	72.253	55.723867	20.323955	670.000000	668.000000	55.723555	20.323360	937937	9.200000e+00
1600677	3300	2015-04-01 00:01:14	72.407	55.722375	20.313970	665.000000	670.000000	55.722127	20.313477	930934	9.200000e+00
1600677	3300	2015-04-01 00:01:14	72.682	55.722007	20.303661	660.000000	670.000000	55.722127	20.303594	923929	9.200000e+00
1600677	3300	2015-04-01 00:01:14	86.047	55.722779	20.293422	655.000000	669.000000	55.722841	20.293711	916923	9.200000e+00
1600677	3300	2015-04-01 00:01:14	107.956	55.724660	20.283647	650.000000	666.000000	55.724982	20.283827	909915	9.200000e+00
1600677	3300	2015-04-01 00:01:14	112.741	55.727578	20.274709	645.000000	662.000000	55.727837	20.273944	902906	9.200000e+00
1600677	3300	2015-04-01 00:01:14	94.516	55.731421	20.266953	641.000000	657.000000	55.731406	20.266038	897297	9.200000e+00
1600677	3300	2015-04-01 00:01:14	75.212	55.736042	20.260676	638.000000	651.000000	55.735689	20.260108	893088	9.200000e+00
1600677	3300	2015-04-01 00:01:14	71.549	55.741264	20.256119	636.000000	643.000000	55.741399	20.256155	890278	9.200000e+00
1600677	3300	2015-04-01 00:01:14	70.329	55.746886	20.253458	635.000000	635.000000	55.747109	20.254178	888869	9.200000e+00
1600677	3600	2015-04-01 00:01:14	0.000	55.752783	20.248006	632.000000	627.000000	55.752819	20.248248	884658	9.200000e+00
1600677	3600	2015-04-01 00:01:14	69.885	55.759075	20.249493	633.000000	618.000000	55.759243	20.250225	886050	9.200000e+00
1600677	3600	2015-04-01 00:01:14	71.097	55.765082	20.253134	634.000000	610.000000	55.764954	20.252201	887443	9.200000e+00
1600677	3600	2015-04-01 00:01:14	74.723	55.770574	20.258789	637.000000	602.000000	55.770664	20.258131	891638	9.200000e+00
1600677	3600	2015-04-01 00:01:14	93.901	55.775339	20.266242	641.000000	595.000000	55.775660	20.266038	897235	9.200000e+00
1600677	3600	2015-04-01 00:01:14	112.003	55.779194	20.275207	646.000000	590.000000	55.779229	20.275921	904235	9.200000e+00
1600677	3600	2015-04-01 00:01:14	107.222	55.781991	20.285338	651.000000	586.000000	55.782084	20.285804	911236	9.200000e+00
1600677	3600	2015-04-01 00:01:14	85.444	55.783621	20.296245	656.000000	584.000000	55.783512	20.295687	918239	9.200000e+00
1600677	3600	2015-04-01 00:01:14	72.166	55.784023	20.307509	662.000000	583.000000	55.784226	20.307547	926644	9.200000e+00
1600677	3600	2015-04-01 00:01:14	71.885	55.783180	20.318696	668.000000	584.000000	55.783512	20.319407	935051	9.200000e+00
1600677	3600	2015-04-01 00:01:14	71.735	55.781125	20.329374	673.000000	587.000000	55.781370	20.329290	942059	9.200000e+00
1600677	3600	2015-04-01 00:01:14	71.542	55.777938	20.339133	678.000000	592.000000	55.777802	20.339173	949069	9.200000e+00
1600677	3600	2015-04-01 00:01:14	71.350	55.773740	20.347597	682.000000	598.000000	55.773519	20.347080	954679	9.200000e+00
1600677	3600	2015-04-01 00:01:14	71.080	55.768694	20.354440	686.000000	605.000000	55.768522	20.354987	960290	9.200000e+00
1600677	3600	2015-04-01 00:01:14	70.584	55.762993	20.359400	688.000000	613.000000	55.762812	20.358940	963100	9.200000e+00
1600677	3600	2015-04-01 00:01:14	69.065	55.756858	20.362287	690.000000	621.000000	55.757102	20.362893	965910	9.200000e+00
1600677	3600	2015-04-01 00:01:14	0.000	55.750524	20.362991	690.000000	630.000000	55.750678	20.362893	965919	9.200000e+00
1600677	3600	2015-04-01 00:01:14	69.090	55.744234	20.361486	689.000000	639.000000	55.744254	20.360916	964527	9.200000e+00
1600677	3600	2015-04-01 00:01:14	70.624	55.738230	20.357830	687.000000	647.000000	55.738544	20.356963	961733	9.200000e+00
1600677	3600	2015-04-01 00:01:14	71.143	55.732743	20.352165	685.000000	655.000000	55.732834	20.353010	958939	9.200000e+00
1600677	3600	2015-04-01 00:01:14	71.416	55.727983	20.344710	681.000000	662.000000	55.727837	20.345103	953342	9.200000e+00
1600677	3600	2015-04-01 00:01:14	71.613	55.724133	20.335751	676.000000	667.000000	55.724268	20.335220	946342	9.200000e+00
1600677	3600	2015-04-01 00:01:14	71.799	55.721340	20.325631	671.000000	671.000000	55.721413	20.325337	939341	9.200000e+00
1600677	3600	2015-04-01 00:01:14	71.953	55.719712	20.314740	666.000000	673.000000	55.719986	20.315454	932338	9.200000e+00
1600677	3600	2015-04-01 00:01:14	72.225	55.719311	20.303494	660.000000	674.000000	55.719272	20.303594	923933	9.200000e+00
1600677	3600	2015-04-01 00:01:14	85.506	55.720153	20.292325	654.000000	673.000000	55.719986	20.291734	915526	9.200000e+00
1600677	3600	2015-04-01 00:01:14	107.278	55.722204	20.281662	649.000000	670.000000	55.722127	20.281851	908518	9.200000e+00
1600677	3600	2015-04-01 00:01:14	112.033	55.725387	20.271912	644.000000	665.000000	55.725696	20.271968	901508	9.200000e+00
1600677	3600	2015-04-01 00:01:14	93.923	55.729580	20.263451	640.000000	660.000000	55.729265	20.264061	895899	9.200000e+00
1600677	3600	2015-04-01 00:01:14	74.740	55.734621	20.256602	636.000000	652.000000	55.734975	20.256155	890287	9.200000e+00
1600677	3600	2015-04-01 00:01:14	71.100	55.740317	20.251631	634.000000	645.000000	55.739971	20.252201	887478	9.200000e+00
1600677	3600	2015-04-01 00:01:14	69.888	55.746450	20.248728	632.000000	636.000000	55.746395	20.248248	884667	9.200000e+00
1600677	3900	2015-04-01 00:01:14	0.000	55.752875	20.243214	629.000000	627.000000	55.752819	20.242318	880455	9.200000e+00
1600677	3900	2015-04-01 00:01:14	69.477	55.759691	20.244825	630.000000	617.000000	55.759957	20.244295	881846	9.200000e+00
1600677	3900	2015-04-01 00:01:14	70.682	55.766199	20.248768	632.000000	608.000000	55.766381	20.248248	884639	9.200000e+00
1600677	3900	2015-04-01 00:01:14	74.287	55.772148	20.254895	635.000000	600.000000	55.772091	20.254178	888834	9.200000e+00
1600677	3900	2015-04-01 00:01:14	93.353	55.777311	20.262969	639.000000	593.000000	55.777088	20.262084	894431	9.200000e+00
1600677	3900	2015-04-01 00:01:14	111.348	55.781487	20.272680	644.000000	587.000000	55.781370	20.271968	901430	9.200000e+00
1600677	3900	2015-04-01 00:01:14	106.594	55.784517	20.283656	650.000000	583.000000	55.784226	20.283827	909832	9.200000e+00
1600677	3900	2015-04-01 00:01:14	84.942	55.786284	20.295473	656.000000	580.000000	55.786367	20.295687	918235	9.200000e+00
1600677	3900	2015-04-01 00:01:14	71.742	55.786719	20.307677	662.000000	580.000000	55.786367	20.307547	926641	9.200000e+00
1600677	3900	2015-04-01 00:01:14	71.462	55.785806	20.319797	668.000000	581.000000	55.785653	20.319407	935048	9.200000e+00
1600677	3900	2015-04-01 00:01:14	71.313	55.783580	20.331366	674.000000	584.000000	55.783512	20.331267	943457	9.200000e+00
1600677	3900	2015-04-01 00:01:14	71.120	55.780126	20.341938	679.000000	589.000000	55.779943	20.341150	950467	9.200000e+00
1600677	3900	2015-04-01 00:01:14	70.930	55.775579	20.351107	684.000000	595.000000	55.775660	20.351033	957478	9.200000e+00
1600677	3900	2015-04-01 00:01:14	70.660	55.770112	20.358521	688.000000	603.000000	55.769950	20.358940	963090	9.200000e+00
1600677	3900	2015-04-01 00:01:14	70.166	55.763936	20.363894	691.000000	611.000000	55.764240	20.364870	967301	9.200000e+00
1600677	3900	2015-04-01 00:01:14	68.656	55.757289	20.367020	692.000000	621.000000	55.757102	20.366846	968712	9.200000e+00
1600677	3900	2015-04-01 00:01:14	0.000	55.750427	20.367782	692.000000	630.000000	55.750678	20.366846	968721	9.200000e+00
1600677	3900	2015-04-01 00:01:14	68.682	55.743613	20.366150	692.000000	640.000000	55.743540	20.366846	968731	9.200000e+00
1600677	3900	2015-04-01 00:01:14	70.209	55.737109	20.362189	690.000000	649.000000	55.737116	20.362893	965938	9.200000e+00
1600677	3900	2015-04-01 00:01:14	70.727	55.731165	20.356052	687.000000	657.000000	55.731406	20.356963	961743	9.200000e+00
1600677	3900	2015-04-01 00:01:14	70.999	55.726009	20.347975	682.000000	665.000000	55.725696	20.347080	954746	9.200000e+00
1600677	3900	2015-04-01 00:01:14	71.195	55.721838	20.338270	678.000000	670.000000	55.722127	20.339173	949147	9.200000e+00
1600677	3900	2015-04-01 00:01:14	71.380	55.718813	20.327307	672.000000	675.000000	55.718558	20.327314	940746	9.200000e+00
1600677	3900	2015-04-01 00:01:14	71.533	55.717049	20.315509	666.000000	677.000000	55.717131	20.315454	932342	9.200000e+00
1600677	3900	2015-04-01 00:01:14	71.804	55.716615	20.303327	660.000000	678.000000	55.716417	20.303594	923937	9.200000e+00
1600677	3900	2015-04-01 00:01:14	85.008	55.717526	20.291228	654.000000	676.000000	55.717844	20.291734	915529	9.200000e+00
1600677	3900	2015-04-01 00:01:14	106.653	55.719749	20.279677	648.000000	673.000000	55.719986	20.279874	907120	9.200000e+00
1600677	3900	2015-04-01 00:01:14	111.379	55.723197	20.269115	643.000000	669.000000	55.722841	20.269991	900111	9.200000e+00
1600677	3900	2015-04-01 00:01:14	93.375	55.727738	20.259949	638.000000	662.000000	55.727837	20.260108	893099	9.200000e+00
1600677	3900	2015-04-01 00:01:14	74.304	55.733199	20.252530	634.000000	654.000000	55.733547	20.252201	887487	9.200000e+00
1600677	3900	2015-04-01 00:01:14	70.685	55.739370	20.247143	631.000000	646.000000	55.739258	20.246271	883276	9.200000e+00
1600677	3900	2015-04-01 00:01:14	69.480	55.746014	20.243997	630.000000	637.000000	55.745682	20.244295	881866	9.200000e+00
1600677	4200	2015-04-01 00:01:14	0.000	55.752967	20.238423	627.000000	627.000000	55.752819	20.238365	877653	9.200000e+00
1600677	4200	2015-04-01 00:01:14	69.099	55.760307	20.240156	628.000000	617.000000	55.759957	20.240341	879044	9.200000e+00
1600677	4200	2015-04-01 00:01:14	70.297	55.767315	20.244403	630.000000	607.000000	55.767095	20.244295	881836	9.200000e+00
1600677	4200	2015-04-01 00:01:14	73.882	55.773723	20.251000	633.000000	598.000000	55.773519	20.250225	886030	9.200000e+00
1600677	4200	2015-04-01 00:01:14	92.844	55.779283	20.259695	638.000000	590.000000	55.779229	20.260108	893027	9.200000e+00
1600677	4200	2015-04-01 00:01:14	110.739	55.783781	20.270154	643.000000	584.000000	55.783512	20.269991	900026	9.200000e+00
1600677	4200	2015-04-01 00:01:14	106.011	55.787044	20.281974	649.000000	579.000000	55.787081	20.281851	908427	9.200000e+00
1600677	4200	2015-04-01 00:01:14	84.476	55.788947	20.294701	656.000000	576.000000	55.789222	20.295687	918231	9.200000e+00
1600677	4200	2015-04-01 00:01:14	71.347	55.789415	20.307845	662.000000	576.000000	55.789222	20.307547	926637	9.200000e+00
1600677	4200	2015-04-01 00:01:14	71.069	55.788432	20.320897	669.000000	577.000000	55.788508	20.321384	936445	9.200000e+00
1600677	4200	2015-04-01 00:01:14	70.921	55.786034	20.333357	675.000000	580.000000	55.786367	20.333243	944854	9.200000e+00
1600677	4200	2015-04-01 00:01:14	70.729	55.782315	20.344743	681.000000	586.000000	55.782084	20.345103	953266	9.200000e+00
1600677	4200	2015-04-01 00:01:14	70.539	55.777417	20.354618	686.000000	593.000000	55.777088	20.354987	960278	9.200000e+00
1600677	4200	2015-04-01 00:01:14	70.270	55.771530	20.362601	690.000000	601.000000	55.771378	20.362893	965890	9.200000e+00
1600677	4200	2015-04-01 00:01:14	69.779	55.764879	20.368387	693.000000	610.000000	55.764954	20.368823	970102	9.200000e+00
1600677	4200	2015-04-01 00:01:14	68.277	55.757721	20.371753	694.000000	620.000000	55.757816	20.370800	971513	9.200000e+00
1600677	4200	2015-04-01 00:01:14	0.000	55.750331	20.372573	695.000000	630.000000	55.750678	20.372776	972924	9.200000e+00
1600677	4200	2015-04-01 00:01:14	68.304	55.742992	20.370815	694.000000	641.000000	55.742827	20.370800	971534	9.200000e+00
1600677	4200	2015-04-01 00:01:14	69.823	55.735988	20.366548	692.000000	651.000000	55.735689	20.366846	968742	9.200000e+00
1600677	4200	2015-04-01 00:01:14	70.340	55.729587	20.359939	689.000000	660.000000	55.729265	20.360916	964548	9.200000e+00
1600677	4200	2015-04-01 00:01:14	70.612	55.724034	20.351240	684.000000	667.000000	55.724268	20.351033	957550	9.200000e+00
1600677	4200	2015-04-01 00:01:14	70.806	55.719543	20.340788	679.000000	674.000000	55.719272	20.341150	950552	9.200000e+00
1600677	4200	2015-04-01 00:01:14	70.991	55.716285	20.328983	673.000000	678.000000	55.716417	20.329290	942150	9.200000e+00
1600677	4200	2015-04-01 00:01:14	71.143	55.714386	20.316278	666.000000	681.000000	55.714276	20.315454	932346	9.200000e+00
1600677	4200	2015-04-01 00:01:14	71.412	55.713918	20.303160	660.000000	682.000000	55.713562	20.303594	923941	9.200000e+00
1600677	4200	2015-04-01 00:01:14	84.544	55.714900	20.290132	653.000000	680.000000	55.714989	20.289757	914132	9.200000e+00
1600677	4200	2015-04-01 00:01:14	106.071	55.717293	20.277692	647.000000	677.000000	55.717131	20.277898	905723	9.200000e+00
1600677	4200	2015-04-01 00:01:14	110.772	55.721006	20.266318	641.000000	672.000000	55.720700	20.266038	897312	9.200000e+00
1600677	4200	2015-04-01 00:01:14	92.866	55.725897	20.256447	636.000000	665.000000	55.725696	20.256155	890300	9.200000e+00
1600677	4200	2015-04-01 00:01:14	73.899	55.731778	20.248457	632.000000	656.000000	55.732120	20.248248	884687	9.200000e+00
1600677	4200	2015-04-01 00:01:14	70.299	55.738423	20.242656	629.000000	647.000000	55.738544	20.242318	880475	9.200000e+00
1600677	4200	2015-04-01 00:01:14	69.101	55.745578	20.239267	627.000000	637.000000	55.745682	20.238365	877663	9.200000e+00
1600677	4500	2015-04-01 00:01:14	0.000	55.753058	20.233631	625.000000	627.000000	55.752819	20.234412	874851	9.200000e+00
1600677	4500	2015-04-01 00:01:14	68.745	55.760923	20.235488	626.000000	616.000000	55.760671	20.236388	876241	9.200000e+00
1600677	4500	2015-04-01 00:01:14	69.937	55.768432	20.240037	628.000000	605.000000	55.768522	20.240341	879032	9.200000e+00
1600677	4500	2015-04-01 00:01:14	73.504	55.775297	20.247104	631.000000	596.000000	55.774946	20.246271	883226	9.200000e+00
1600677	4500	2015-04-01 00:01:14	92.369	55.781255	20.256420	636.000000	587.000000	55.781370	20.256155	890222	9.200000e+00
1600677	4500	2015-04-01 00:01:14	110.170	55.786074	20.267627	642.000000	580.000000	55.786367	20.268014	898621	9.200000e+00
1600677	4500	2015-04-01 00:01:14	105.466	55.789571	20.280292	648.000000	576.000000	55.789222	20.279874	907023	9.200000e+00
1600677	4500	2015-04-01 00:01:14	84.041	55.791610	20.293929	655.000000	573.000000	55.791363	20.293711	916827	9.200000e+00
1600677	4500	2015-04-01 00:01:14	70.979	55.792112	20.308012	662.000000	572.000000	55.792077	20.307547	926633	9.200000e+00
1600677	4500	2015-04-01 00:01:14	70.702	55.791058	20.321998	669.000000	573.000000	55.791363	20.321384	936441	9.200000e+00
1600677	4500	2015-04-01 00:01:14	70.554	55.788489	20.335349	676.000000	577.000000	55.788508	20.335220	946252	9.200000e+00
1600677	4500	2015-04-01 00:01:14	70.364	55.784504	20.347549	682.000000	583.000000	55.784226	20.347080	954664	9.200000e+00
1600677	4500	2015-04-01 00:01:14	70.174	55.779256	20.358129	688.000000	590.000000	55.779229	20.358940	963077	9.200000e+00
1600677	4500	2015-04-01 00:01:14	69.906	55.772947	20.366682	692.000000	599.000000	55.772805	20.366846	968690	9.200000e+00
1600677	4500	2015-04-01 00:01:14	69.417	55.765821	20.372880	695.000000	609.000000	55.765667	20.372776	972903	9.200000e+00
1600677	4500	2015-04-01 00:01:14	67.922	55.758152	20.376487	697.000000	620.000000	55.757816	20.376730	975716	9.200000e+00
1600677	4500	2015-04-01 00:01:14	0.000	55.750234	20.377363	697.000000	631.000000	55.749964	20.376730	975727	9.200000e+00
1600677	4500	2015-04-01 00:01:14	67.949	55.742371	20.375479	696.000000	642.000000	55.742113	20.374753	974337	9.200000e+00
1600677	4500	2015-04-01 00:01:14	69.462	55.734867	20.370907	694.000000	652.000000	55.734975	20.370800	971545	9.200000e+00
1600677	4500	2015-04-01 00:01:14	69.979	55.728009	20.363825	690.000000	662.000000	55.727837	20.362893	965951	9.200000e+00
1600677	4500	2015-04-01 00:01:14	70.250	55.722060	20.354505	686.000000	670.000000	55.722127	20.354987	960355	9.200000e+00
1600677	4500	2015-04-01 00:01:14	70.444	55.717248	20.343307	680.000000	677.000000	55.717131	20.343127	951956	9.200000e+00
1600677	4500	2015-04-01 00:01:14	70.627	55.713758	20.330659	674.000000	682.000000	55.713562	20.331267	943555	9.200000e+00
1600677	4500	2015-04-01 00:01:14	70.779	55.711723	20.317047	667.000000	685.000000	55.711420	20.317430	933751	9.200000e+00
1600677	4500	2015-04-01 00:01:14	71.047	55.711222	20.302993	660.000000	685.000000	55.711420	20.303594	923944	9.200000e+00
1600677	4500	2015-04-01 00:01:14	84.112	55.712274	20.289035	653.000000	684.000000	55.712134	20.289757	914136	9.200000e+00
1600677	4500	2015-04-01 00:01:14	105.528	55.714838	20.275708	646.000000	680.000000	55.714989	20.275921	904325	9.200000e+00
1600677	4500	2015-04-01 00:01:14	110.205	55.718816	20.263522	640.000000	675.000000	55.718558	20.264061	895914	9.200000e+00
1600677	4500	2015-04-01 00:01:14	92.391	55.724056	20.252946	634.000000	667.000000	55.724268	20.252201	887500	9.200000e+00
1600677	4500	2015-04-01 00:01:14	73.521	55.730356	20.244385	630.000000	658.000000	55.730692	20.244295	881887	9.200000e+00
1600677	4500	2015-04-01 00:01:14	69.939	55.737476	20.238169	627.000000	648.000000	55.737830	20.238365	877674	9.200000e+00
1600677	4500	2015-04-01 00:01:14	68.747	55.745141	20.234537	625.000000	638.000000	55.744968	20.234412	874862	9.200000e+00
1600677	4800	2015-04-01 00:01:14	0.000	55.753150	20.228840	622.000000	627.000000	55.752819	20.228482	870648	9.200000e+00
1600677	4800	2015-04-01 00:01:14	68.413	55.761538	20.230819	623.000000	615.000000	55.761385	20.230458	872037	9.200000e+00
1600677	4800	2015-04-01 00:01:14	69.600	55.769548	20.235670	626.000000	604.000000	55.769236	20.236388	876229	9.200000e+00
1600677	4800	2015-04-01 00:01:14	73.149	55.776872	20.243209	629.000000	593.000000	55.777088	20.242318	880421	9.200000e+00
1600677	4800	2015-04-01 00:01:14	91.923	55.783227	20.253146	634.000000	584.000000	55.783512	20.252201	887417	9.200000e+00
1600677	4800	2015-04-01 00:01:14	109.636	55.788368	20.265099	641.000000	577.000000	55.788508	20.266038	897217	9.200000e+00
1600677	4800	2015-04-01 00:01:14	104.954	55.792098	20.278610	647.000000	572.000000	55.792077	20.277898	905618	9.200000e+00
1600677	4800	2015-04-01 00:01:14	83.633	55.794272	20.293157	655.000000	569.000000	55.794218	20.293711	916823	9.200000e+00
1600677	4800	2015-04-01 00:01:14	70.633	55.794808	20.308180	662.000000	568.000000	55.794932	20.307547	926629	9.200000e+00
1600677	4800	2015-04-01 00:01:14	70.356	55.793684	20.323100	670.000000	570.000000	55.793505	20.323360	937839	9.200000e+00
1600677	4800	2015-04-01 00:01:14	70.210	55.790944	20.337341	677.000000	574.000000	55.790650	20.337197	947650	9.200000e+00
1600677	4800	2015-04-01 00:01:14	70.021	55.786692	20.350354	684.000000	580.000000	55.786367	20.351033	957463	9.200000e+00
1600677	4800	2015-04-01 00:01:14	69.832	55.781094	20.361640	689.000000	587.000000	55.781370	20.360916	964475	9.200000e+00
1600677	4800	2015-04-01 00:01:14	69.564	55.774365	20.370763	694.000000	597.000000	55.774233	20.370800	971490	9.200000e+00
1600677	4800	2015-04-01 00:01:14	69.077	55.766764	20.377374	697.000000	607.000000	55.767095	20.376730	975703	9.200000e+00
1600677	4800	2015-04-01 00:01:14	67.590	55.758583	20.381220	699.000000	619.000000	55.758530	20.380683	978517	9.200000e+00
1600677	4800	2015-04-01 00:01:14	0.000	55.750137	20.382154	700.000000	631.000000	55.749964	20.382659	979930	9.200000e+00
1600677	4800	2015-04-01 00:01:14	67.617	55.741750	20.380143	699.000000	643.000000	55.741399	20.380683	978541	9.200000e+00
1600677	4800	2015-04-01 00:01:14	69.124	55.733746	20.375265	696.000000	654.000000	55.733547	20.374753	974349	9.200000e+00
1600677	4800	2015-04-01 00:01:14	69.639	55.726431	20.367711	692.000000	664.000000	55.726410	20.366846	968755	9.200000e+00
1600677	4800	2015-04-01 00:01:14	69.911	55.720085	20.357770	687.000000	673.000000	55.719986	20.356963	961759	9.200000e+00
1600677	4800	2015-04-01 00:01:14	70.104	55.714953	20.345825	681.000000	680.000000	55.714989	20.345103	953360	9.200000e+00
1600677	4800	2015-04-01 00:01:14	70.286	55.711230	20.332334	675.000000	685.000000	55.711420	20.333243	944959	9.200000e+00
1600677	4800	2015-04-01 00:01:14	70.438	55.709060	20.317816	667.000000	688.000000	55.709279	20.317430	933754	9.200000e+00
1600677	4800	2015-04-01 00:01:14	70.704	55.708526	20.302826	660.000000	689.000000	55.708565	20.303594	923948	9.200000e+00
1600677	4800	2015-04-01 00:01:14	83.706	55.709647	20.287938	652.000000	687.000000	55.709993	20.287781	912738	9.200000e+00
1600677	4800	2015-04-01 00:01:14	105.019	55.712382	20.273723	645.000000	684.000000	55.712134	20.273944	902928	9.200000e+00
1600677	4800	2015-04-01 00:01:14	109.674	55.716625	20.260726	638.000000	678.000000	55.716417	20.260108	893115	9.200000e+00
1600677	4800	2015-04-01 00:01:14	91.945	55.722214	20.249445	633.000000	670.000000	55.722127	20.250225	886102	9.200000e+00
1600677	4800	2015-04-01 00:01:14	73.166	55.728934	20.240313	628.000000	660.000000	55.729265	20.240341	879087	9.200000e+00
1600677	4800	2015-04-01 00:01:14	69.602	55.736528	20.233682	625.000000	650.000000	55.736403	20.234412	874874	9.200000e+00
1600677	4800	2015-04-01 00:01:14	68.416	55.744705	20.229807	623.000000	638.000000	55.744968	20.230458	872060	9.200000e+00
1600677	5100	2015-04-01 00:01:14	0.000	55.753241	20.224049	620.000000	626.000000	55.753533	20.224528	867845	9.200000e+00
1600677	5100	2015-04-01 00:01:14	68.101	55.762154	20.226150	621.000000	614.000000	55.762099	20.226505	869234	9.200000e+00
1600677	5100	2015-04-01 00:01:14	69.282	55.770665	20.231304	623.000000	602.000000	55.770664	20.230458	872024	9.200000e+00
1600677	5100	2015-04-01 00:01:14	72.815	55.778446	20.239313	627.000000	591.000000	55.778515	20.238365	877617	9.200000e+00
1600677	5100	2015-04-01 00:01:14	91.504	55.785198	20.249871	633.000000	582.000000	55.784939	20.250225	886014	9.200000e+00
1600677	5100	2015-04-01 00:01:14	109.134	55.790661	20.262572	639.000000	574.000000	55.790650	20.262084	894412	9.200000e+00
1600677	5100	2015-04-01 00:01:14	104.472	55.794625	20.276927	647.000000	568.000000	55.794932	20.277898	905614	9.200000e+00
1600677	5100	2015-04-01 00:01:14	83.248	55.796935	20.292385	654.000000	565.000000	55.797074	20.291734	915418	9.200000e+00
1600677	5100	2015-04-01 00:01:14	70.306	55.797504	20.308348	662.000000	564.000000	55.797787	20.307547	926625	9.200000e+00
1600677	5100	2015-04-01 00:01:14	70.032	55.796310	20.324201	670.000000	566.000000	55.796360	20.323360	937835	9.200000e+00
1600677	5100	2015-04-01 00:01:14	69.886	55.793398	20.339333	678.000000	570.000000	55.793505	20.339173	949047	9.200000e+00
1600677	5100	2015-04-01 00:01:14	69.698	55.788881	20.353161	685.000000	576.000000	55.789222	20.353010	958860	9.200000e+00
1600677	5100	2015-04-01 00:01:14	69.510	55.782933	20.365152	691.000000	585.000000	55.782798	20.364870	967275	9.200000e+00
1600677	5100	2015-04-01 00:01:14	69.243	55.775783	20.374845	696.000000	595.000000	55.775660	20.374753	974290	9.200000e+00
1600677	5100	2015-04-01 00:01:14	68.756	55.767706	20.381868	700.000000	606.000000	55.767809	20.382659	979905	9.200000e+00
1600677	5100	2015-04-01 00:01:14	67.277	55.759013	20.385953	702.000000	618.000000	55.759243	20.386613	982719	9.200000e+00
1600677	5100	2015-04-01 00:01:14	0.000	55.750039	20.386945	702.000000	631.000000	55.749964	20.386613	982732	9.200000e+00
1600677	5100	2015-04-01 00:01:14	67.303	55.741129	20.384807	701.000000	643.000000	55.741399	20.384636	981343	9.200000e+00
1600677	5100	2015-04-01 00:01:14	68.806	55.732625	20.379624	698.000000	655.000000	55.732834	20.378706	977152	9.200000e+00
1600677	5100	2015-04-01 00:01:14	69.320	55.724852	20.371596	694.000000	666.000000	55.724982	20.370800	971559	9.200000e+00
1600677	5100	2015-04-01 00:01:14	69.592	55.718111	20.361034	689.000000	676.000000	55.717844	20.360916	964564	9.200000e+00
1600677	5100	2015-04-01 00:01:14	69.784	55.712658	20.348342	683.000000	683.000000	55.712848	20.349057	956165	9.200000e+00
1600677	5100	2015-04-01 00:01:14	69.966	55.708703	20.334010	675.000000	689.000000	55.708565	20.333243	944963	9.200000e+00
1600677	5100	2015-04-01 00:01:14	70.116	55.706397	20.318585	668.000000	692.000000	55.706424	20.319407	935159	9.200000e+00
1600677	5100	2015-04-01 00:01:14	70.382	55.705830	20.302659	660.000000	693.000000	55.705710	20.303594	923952	9.200000e+00
1600677	5100	2015-04-01 00:01:14	83.324	55.707021	20.286842	652.000000	691.000000	55.707138	20.287781	912742	9.200000e+00
1600677	5100	2015-04-01 00:01:14	104.540	55.709927	20.271740	644.000000	687.000000	55.709993	20.271968	901530	9.200000e+00
1600677	5100	2015-04-01 00:01:14	109.173	55.714435	20.257930	637.000000	681.000000	55.714276	20.258131	891717	9.200000e+00
1600677	5100	2015-04-01 00:01:14	91.525	55.720372	20.245944	631.000000	672.000000	55.720700	20.246271	883302	9.200000e+00
1600677	5100	2015-04-01 00:01:14	72.832	55.727513	20.236241	626.000000	662.000000	55.727837	20.236388	876287	9.200000e+00
1600677	5100	2015-04-01 00:01:14	69.284	55.735581	20.229195	622.000000	651.000000	55.735689	20.228482	870672	9.200000e+00
1600677	5100	2015-04-01 00:01:14	68.103	55.744268	20.225077	620.000000	639.000000	55.744254	20.224528	867858	9.200000e+00
1600677	5400	2015-04-01 00:01:14	0.000	55.753332	20.219257	617.000000	626.000000	55.753533	20.218598	863642	9.200000e+00
1600677	5400	2015-04-01 00:01:14	67.806	55.762769	20.221481	618.000000	613.000000	55.762812	20.220575	865030	9.200000e+00
1600677	5400	2015-04-01 00:01:14	68.982	55.771781	20.226937	621.000000	600.000000	55.772091	20.226505	869220	9.200000e+00
1600677	5400	2015-04-01 00:01:14	72.500	55.780020	20.235417	626.000000	589.000000	55.779943	20.236388	876214	9.200000e+00
1600677	5400	2015-04-01 00:01:14	91.107	55.787170	20.246596	631.000000	579.000000	55.787081	20.246271	883209	9.200000e+00
1600677	5400	2015-04-01 00:01:14	108.659	55.792955	20.260044	638.000000	571.000000	55.792791	20.260108	893008	9.200000e+00
1600677	5400	2015-04-01 00:01:14	104.015	55.797151	20.275245	646.000000	565.000000	55.797074	20.275921	904210	9.200000e+00
1600677	5400	2015-04-01 00:01:14	82.884	55.799598	20.291612	654.000000	561.000000	55.799929	20.291734	915414	9.200000e+00
1600677	5400	2015-04-01 00:01:14	69.998	55.800201	20.308515	662.000000	561.000000	55.799929	20.307547	926622	9.200000e+00
1600677	5400	2015-04-01 00:01:14	69.725	55.798936	20.325302	671.000000	562.000000	55.799215	20.325337	939232	9.200000e+00
1600677	5400	2015-04-01 00:01:14	69.580	55.795853	20.341325	679.000000	567.000000	55.795646	20.341150	950445	9.200000e+00
1600677	5400	2015-04-01 00:01:14	69.392	55.791069	20.355967	686.000000	573.000000	55.791363	20.354987	960258	9.200000e+00
1600677	5400	2015-04-01 00:01:14	69.206	55.784771	20.368663	693.000000	582.000000	55.784939	20.368823	970074	9.200000e+00
1600677	5400	2015-04-01 00:01:14	68.939	55.777200	20.378926	698.000000	593.000000	55.777088	20.378706	977090	9.200000e+00
1600677	5400	2015-04-01 00:01:14	68.454	55.768648	20.386362	702.000000	605.000000	55.768522	20.386613	982706	9.200000e+00
1600677	5400	2015-04-01 00:01:14	66.980	55.759444	20.390687	704.000000	618.000000	55.759243	20.390566	985521	9.200000e+00
1600677	5400	2015-04-01 00:01:14	0.000	55.749942	20.391735	705.000000	631.000000	55.749964	20.392543	986935	9.200000e+00
1600677	5400	2015-04-01 00:01:14	67.006	55.740508	20.389471	703.000000	644.000000	55.740685	20.388589	984146	9.200000e+00
1600677	5400	2015-04-01 00:01:14	68.504	55.731503	20.383982	701.000000	657.000000	55.731406	20.384636	981357	9.200000e+00
1600677	5400	2015-04-01 00:01:14	69.018	55.723274	20.375481	696.000000	668.000000	55.723555	20.374753	974363	9.200000e+00
1600677	5400	2015-04-01 00:01:14	69.290	55.716136	20.364297	691.000000	678.000000	55.716417	20.364870	967368	9.200000e+00
1600677	5400	2015-04-01 00:01:14	69.482	55.710363	20.350860	684.000000	686.000000	55.710707	20.351033	957569	9.200000e+00
1600677	5400	2015-04-01 00:01:14	69.662	55.706175	20.335685	676.000000	692.000000	55.706424	20.335220	946367	9.200000e+00
1600677	5400	2015-04-01 00:01:14	69.812	55.703734	20.319354	668.000000	696.000000	55.703569	20.319407	935163	9.200000e+00
1600677	5400	2015-04-01 00:01:14	70.077	55.703133	20.302492	659.000000	697.000000	55.702855	20.301617	922555	9.200000e+00
1600677	5400	2015-04-01 00:01:14	82.963	55.704395	20.285746	651.000000	695.000000	55.704283	20.285804	911345	9.200000e+00
1600677	5400	2015-04-01 00:01:14	104.087	55.707471	20.269756	643.000000	691.000000	55.707138	20.269991	900133	9.200000e+00
1600677	5400	2015-04-01 00:01:14	108.700	55.712244	20.255135	635.000000	684.000000	55.712134	20.254178	888918	9.200000e+00
1600677	5400	2015-04-01 00:01:14	91.129	55.718531	20.242444	629.000000	675.000000	55.718558	20.242318	880503	9.200000e+00
1600677	5400	2015-04-01 00:01:14	72.516	55.726090	20.232170	624.000000	664.000000	55.726410	20.232435	873487	9.200000e+00
1600677	5400	2015-04-01 00:01:14	68.984	55.734633	20.224708	620.000000	652.000000	55.734975	20.224528	867871	9.200000e+00
1600677	5400	2015-04-01 00:01:14	67.808	55.743831	20.220347	618.000000	640.000000	55.743540	20.220575	865057	9.200000e+00
1600677	5700	2015-04-01 00:01:14	0.000	55.753422	20.214466	615.000000	626.000000	55.753533	20.214645	860840	9.200000e+00
1600677	5700	2015-04-01 00:01:14	67.527	55.763384	20.216812	616.000000	612.000000	55.763526	20.216622	862227	9.200000e+00
1600677	5700	2015-04-01 00:01:14	68.698	55.772897	20.222570	619.000000	599.000000	55.772805	20.222552	866417	9.200000e+00
1600677	5700	2015-04-01 00:01:14	72.201	55.781594	20.231520	624.000000	587.000000	55.781370	20.232435	873410	9.200000e+00
1600677	5700	2015-04-01 00:01:14	90.732	55.789141	20.243320	630.000000	576.000000	55.789222	20.244295	881805	9.200000e+00
1600677	5700	2015-04-01 00:01:14	108.209	55.795248	20.257516	637.000000	568.000000	55.794932	20.258131	891604	9.200000e+00
1600677	5700	2015-04-01 00:01:14	103.583	55.799678	20.273562	645.000000	561.000000	55.799929	20.273944	902805	9.200000e+00
1600677	5700	2015-04-01 00:01:14	82.538	55.802261	20.290840	654.000000	558.000000	55.802070	20.291734	915411	9.200000e+00
1600677	5700	2015-04-01 00:01:14	69.705	55.802897	20.308683	663.000000	557.000000	55.802784	20.309524	928019	9.200000e+00
1600677	5700	2015-04-01 00:01:14	69.432	55.801562	20.326404	672.000000	559.000000	55.801356	20.327314	940630	9.200000e+00
1600677	5700	2015-04-01 00:01:14	69.289	55.798307	20.343318	680.000000	563.000000	55.798501	20.343127	951842	9.200000e+00
1600677	5700	2015-04-01 00:01:14	69.102	55.793258	20.358774	688.000000	570.000000	55.793505	20.358940	963057	9.200000e+00
1600677	5700	2015-04-01 00:01:14	68.917	55.786609	20.372176	695.000000	580.000000	55.786367	20.372776	972874	9.200000e+00
1600677	5700	2015-04-01 00:01:14	68.651	55.778617	20.383009	700.000000	591.000000	55.778515	20.382659	979890	9.200000e+00
1600677	5700	2015-04-01 00:01:14	68.166	55.769590	20.390857	704.000000	604.000000	55.769236	20.390566	985507	9.200000e+00
1600677	5700	2015-04-01 00:01:14	66.700	55.759874	20.395420	706.000000	617.000000	55.759957	20.394519	988322	9.200000e+00
1600677	5700	2015-04-01 00:01:14	0.000	55.749844	20.396526	707.000000	631.000000	55.749964	20.396496	989737	9.200000e+00
1600677	5700	2015-04-01 00:01:14	66.724	55.739886	20.394134	706.000000	645.000000	55.739971	20.394519	988350	9.200000e+00
1600677	5700	2015-04-01 00:01:14	68.219	55.730381	20.388339	703.000000	658.000000	55.730692	20.388589	984160	9.200000e+00
1600677	5700	2015-04-01 00:01:14	68.732	55.721695	20.379366	698.000000	671.000000	55.721413	20.378706	977168	9.200000e+00
1600677	5700	2015-04-01 00:01:14	69.004	55.714161	20.367561	692.000000	681.000000	55.714276	20.366846	968772	9.200000e+00
1600677	5700	2015-04-01 00:01:14	69.195	55.708067	20.353377	685.000000	690.000000	55.707852	20.353010	958974	9.200000e+00
1600677	5700	2015-04-01 00:01:14	69.375	55.703648	20.337360	677.000000	696.000000	55.703569	20.337197	947772	9.200000e+00
1600677	5700	2015-04-01 00:01:14	69.525	55.701071	20.320122	668.000000	699.000000	55.701428	20.319407	935166	9.200000e+00
1600677	5700	2015-04-01 00:01:14	69.788	55.700437	20.302325	659.000000	700.000000	55.700714	20.301617	922558	9.200000e+00
1600677	5700	2015-04-01 00:01:14	82.621	55.701769	20.284650	650.000000	699.000000	55.701428	20.283827	909948	9.200000e+00
1600677	5700	2015-04-01 00:01:14	103.658	55.705015	20.267772	642.000000	694.000000	55.704996	20.268014	898735	9.200000e+00
1600677	5700	2015-04-01 00:01:14	108.252	55.710053	20.252340	634.000000	687.000000	55.709993	20.252201	887520	9.200000e+00
1600677	5700	2015-04-01 00:01:14	90.753	55.716689	20.238944	627.000000	678.000000	55.716417	20.238365	877704	9.200000e+00
1600677	5700	2015-04-01 00:01:14	72.217	55.724668	20.228099	622.000000	666.000000	55.724982	20.228482	870687	9.200000e+00
1600677	5700	2015-04-01 00:01:14	68.700	55.733685	20.220222	618.000000	654.000000	55.733547	20.220575	865071	9.200000e+00
1600677	5700	2015-04-01 00:01:14	67.529	55.743394	20.215618	615.000000	640.000000	55.743540	20.214645	860854	9.200000e+00
1600677	6000	2015-04-01 00:01:14	0.000	55.753513	20.209674	612.000000	626.000000	55.753533	20.208715	856637	9.200000e+00
1600677	6000	2015-04-01 00:01:14	67.261	55.763999	20.212143	614.000000	611.000000	55.764240	20.212668	859424	9.200000e+00
1600677	6000	2015-04-01 00:01:14	68.427	55.774013	20.218203	617.000000	597.000000	55.774233	20.218598	863613	9.200000e+00
1600677	6000	2015-04-01 00:01:14	71.917	55.783168	20.227624	622.000000	584.000000	55.783512	20.228482	870605	9.200000e+00
1600677	6000	2015-04-01 00:01:14	90.375	55.791113	20.240044	628.000000	573.000000	55.791363	20.240341	879000	9.200000e+00
1600677	6000	2015-04-01 00:01:14	107.780	55.797541	20.254987	635.000000	564.000000	55.797787	20.254178	888798	9.200000e+00
1600677	6000	2015-04-01 00:01:14	103.171	55.802205	20.271879	644.000000	558.000000	55.802070	20.271968	901401	9.200000e+00
1600677	6000	2015-04-01 00:01:14	82.210	55.804924	20.290067	653.000000	554.000000	55.804925	20.289757	914006	9.200000e+00
1600677	6000	2015-04-01 00:01:14	69.427	55.805593	20.308851	663.000000	553.000000	55.805639	20.309524	928015	9.200000e+00
1600677	6000	2015-04-01 00:01:14	69.154	55.804188	20.327505	672.000000	555.000000	55.804211	20.327314	940626	9.200000e+00
1600677	6000	2015-04-01 00:01:14	69.012	55.800761	20.345311	681.000000	560.000000	55.800642	20.345103	953240	9.200000e+00
1600677	6000	2015-04-01 00:01:14	68.827	55.795446	20.361581	689.000000	567.000000	55.795646	20.360916	964455	9.200000e+00
1600677	6000	2015-04-01 00:01:14	68.642	55.788447	20.375688	696.000000	577.000000	55.788508	20.374753	974272	9.200000e+00
1600677	6000	2015-04-01 00:01:14	68.377	55.780034	20.387091	702.000000	589.000000	55.779943	20.386613	982690	9.200000e+00
1600677	6000	2015-04-01 00:01:14	67.894	55.770531	20.395351	706.000000	602.000000	55.770664	20.394519	988307	9.200000e+00
1600677	6000	2015-04-01 00:01:14	66.433	55.760304	20.400154	709.000000	617.000000	55.759957	20.400449	992525	9.200000e+00
1600677	6000	2015-04-01 00:01:14	0.000	55.749747	20.401317	709.000000	631.000000	55.749964	20.400449	992539	9.200000e+00
1600677	6000	2015-04-01 00:01:14	66.457	55.739264	20.398798	708.000000	646.000000	55.739258	20.398473	991153	9.200000e+00
1600677	6000	2015-04-01 00:01:14	67.947	55.729260	20.392697	705.000000	660.000000	55.729265	20.392543	986964	9.200000e+00
1600677	6000	2015-04-01 00:01:14	68.461	55.720117	20.383251	700.000000	673.000000	55.719986	20.382659	979972	9.200000e+00
1600677	6000	2015-04-01 00:01:14	68.733	55.712186	20.370824	694.000000	684.000000	55.712134	20.370800	971577	9.200000e+00
1600677	6000	2015-04-01 00:01:14	68.923	55.705772	20.355894	686.000000	693.000000	55.705710	20.354987	960378	9.200000e+00
1600677	6000	2015-04-01 00:01:14	69.102	55.701120	20.339034	678.000000	699.000000	55.701428	20.339173	949176	9.200000e+00
1600677	6000	2015-04-01 00:01:14	69.251	55.698408	20.320891	669.000000	703.000000	55.698572	20.321384	936571	9.200000e+00
1600677	6000	2015-04-01 00:01:14	69.513	55.697741	20.302158	659.000000	704.000000	55.697859	20.301617	922562	9.200000e+00
1600677	6000	2015-04-01 00:01:14	82.296	55.699142	20.283554	650.000000	702.000000	55.699286	20.283827	909951	9.200000e+00
1600677	6000	2015-04-01 00:01:14	103.250	55.702560	20.265789	641.000000	697.000000	55.702855	20.266038	897337	9.200000e+00
1600677	6000	2015-04-01 00:01:14	107.826	55.707862	20.249545	633.000000	690.000000	55.707852	20.250225	886122	9.200000e+00
1600677	6000	2015-04-01 00:01:14	90.396	55.714847	20.235444	626.000000	680.000000	55.714989	20.236388	876305	9.200000e+00
1600677	6000	2015-04-01 00:01:14	71.933	55.723246	20.224028	620.000000	668.000000	55.723555	20.224528	867887	9.200000e+00
1600677	6000	2015-04-01 00:01:14	68.430	55.732737	20.215736	616.000000	655.000000	55.732834	20.216622	862270	9.200000e+00
1600677	6000	2015-04-01 00:01:14	67.263	55.742957	20.210888	613.000000	641.000000	55.742827	20.210692	858053	9.200000e+00
1600677	6300	2015-04-01 00:01:14	0.000	55.753603	20.204883	610.000000	626.000000	55.753533	20.204762	853835	9.200000e+00
1600677	6300	2015-04-01 00:01:14	67.008	55.764614	20.207474	611.000000	610.000000	55.764954	20.206739	855220	9.200000e+00
1600677	6300	2015-04-01 00:01:14	68.170	55.775128	20.213836	615.000000	596.000000	55.774946	20.214645	860810	9.200000e+00
1600677	6300	2015-04-01 00:01:14	71.646	55.784742	20.223726	620.000000	582.000000	55.784939	20.224528	867801	9.200000e+00
1600677	6300	2015-04-01 00:01:14	90.035	55.793084	20.236768	626.000000	571.000000	55.792791	20.236388	876196	9.200000e+00
1600677	6300	2015-04-01 00:01:14	107.372	55.799834	20.252459	634.000000	561.000000	55.799929	20.252201	887394	9.200000e+00
1600677	6300	2015-04-01 00:01:14	102.779	55.804731	20.270195	643.000000	554.000000	55.804925	20.269991	899996	9.200000e+00
1600677	6300	2015-04-01 00:01:14	81.897	55.807586	20.289294	653.000000	550.000000	55.807780	20.289757	914002	9.200000e+00
1600677	6300	2015-04-01 00:01:14	69.162	55.808290	20.309019	663.000000	549.000000	55.808494	20.309524	928011	9.200000e+00
1600677	6300	2015-04-01 00:01:14	68.889	55.806814	20.328607	673.000000	551.000000	55.807066	20.329290	942023	9.200000e+00
1600677	6300	2015-04-01 00:01:14	68.748	55.803216	20.347304	682.000000	556.000000	55.803498	20.347080	954637	9.200000e+00
1600677	6300	2015-04-01 00:01:14	68.564	55.797634	20.364388	691.000000	564.000000	55.797787	20.364870	967254	9.200000e+00
1600677	6300	2015-04-01 00:01:14	68.381	55.790285	20.379201	698.000000	575.000000	55.789936	20.378706	977072	9.200000e+00
1600677	6300	2015-04-01 00:01:14	68.115	55.781451	20.391174	704.000000	587.000000	55.781370	20.390566	985490	9.200000e+00
1600677	6300	2015-04-01 00:01:14	67.633	55.771473	20.399846	709.000000	601.000000	55.771378	20.400449	992509	9.200000e+00
1600677	6300	2015-04-01 00:01:14	66.178	55.760734	20.404888	711.000000	616.000000	55.760671	20.404403	995326	9.200000e+00
1600677	6300	2015-04-01 00:01:14	0.000	55.749649	20.406107	712.000000	631.000000	55.749964	20.406379	996742	9.200000e+00
1600677	6300	2015-04-01 00:01:14	66.202	55.738642	20.403461	711.000000	647.000000	55.738544	20.404403	995357	9.200000e+00
1600677	6300	2015-04-01 00:01:14	67.689	55.728138	20.397054	707.000000	662.000000	55.727837	20.396496	989768	9.200000e+00
1600677	6300	2015-04-01 00:01:14	68.202	55.718538	20.387135	702.000000	675.000000	55.718558	20.386613	982776	9.200000e+00
1600677	6300	2015-04-01 00:01:14	68.474	55.710211	20.374086	696.000000	687.000000	55.709993	20.374753	974382	9.200000e+00
1600677	6300	2015-04-01 00:01:14	68.664	55.703477	20.358411	688.000000	696.000000	55.703569	20.358940	963183	9.200000e+00
1600677	6300	2015-04-01 00:01:14	68.842	55.698593	20.340709	679.000000	703.000000	55.698572	20.341150	950581	9.200000e+00
1600677	6300	2015-04-01 00:01:14	68.991	55.695745	20.321659	669.000000	707.000000	55.695717	20.321384	936575	9.200000e+00
1600677	6300	2015-04-01 00:01:14	69.252	55.695044	20.301992	659.000000	708.000000	55.695004	20.301617	922566	9.200000e+00
1600677	6300	2015-04-01 00:01:14	81.986	55.696516	20.282458	649.000000	706.000000	55.696431	20.281851	908554	9.200000e+00
1600677	6300	2015-04-01 00:01:14	102.862	55.700104	20.263806	640.000000	701.000000	55.700000	20.264061	895940	9.200000e+00
1600677	6300	2015-04-01 00:01:14	107.421	55.705671	20.246751	631.000000	693.000000	55.705710	20.246271	883323	9.200000e+00
1600677	6300	2015-04-01 00:01:14	90.056	55.713005	20.231945	624.000000	683.000000	55.712848	20.232435	873506	9.200000e+00
1600677	6300	2015-04-01 00:01:14	71.663	55.721823	20.219957	618.000000	670.000000	55.722127	20.220575	865087	9.200000e+00
1600677	6300	2015-04-01 00:01:14	68.172	55.731789	20.211250	613.000000	656.000000	55.732120	20.210692	858068	9.200000e+00
1600677	6300	2015-04-01 00:01:14	67.010	55.742520	20.206159	611.000000	641.000000	55.742827	20.206739	855251	9.200000e+00
1600677	6600	2015-04-01 00:01:14	0.000	55.753693	20.200091	608.000000	626.000000	55.753533	20.200809	851033	9.200000e+00
1600677	6600	2015-04-01 00:01:14	66.766	55.765228	20.202804	609.000000	610.000000	55.764954	20.202785	852418	9.200000e+00
1600677	6600	2015-04-01 00:01:14	67.924	55.776244	20.209468	612.000000	594.000000	55.776374	20.208715	856605	9.200000e+00
1600677	6600	2015-04-01 00:01:14	71.388	55.786315	20.219829	618.000000	580.000000	55.786367	20.220575	864997	9.200000e+00
1600677	6600	2015-04-01 00:01:14	89.710	55.795056	20.233491	625.000000	568.000000	55.794932	20.234412	874792	9.200000e+00
1600677	6600	2015-04-01 00:01:14	106.982	55.802127	20.249930	633.000000	558.000000	55.802070	20.250225	885990	9.200000e+00
1600677	6600	2015-04-01 00:01:14	102.405	55.807258	20.268512	642.000000	551.000000	55.807066	20.268014	898592	9.200000e+00
1600677	6600	2015-04-01 00:01:14	81.598	55.810249	20.288521	652.000000	547.000000	55.809921	20.287781	912598	9.200000e+00
1600677	6600	2015-04-01 00:01:14	68.908	55.810986	20.309186	663.000000	546.000000	55.810635	20.309524	928008	9.200000e+00
1600677	6600	2015-04-01 00:01:14	68.637	55.809440	20.329709	673.000000	548.000000	55.809208	20.329290	942020	9.200000e+00
1600677	6600	2015-04-01 00:01:14	68.497	55.805670	20.349297	683.000000	553.000000	55.805639	20.349057	956035	9.200000e+00
1600677	6600	2015-04-01 00:01:14	68.313	55.799823	20.367196	692.000000	561.000000	55.799929	20.366846	968652	9.200000e+00
1600677	6600	2015-04-01 00:01:14	68.131	55.792123	20.382714	700.000000	572.000000	55.792077	20.382659	979871	9.200000e+00
1600677	6600	2015-04-01 00:01:14	67.866	55.782868	20.395257	706.000000	585.000000	55.782798	20.394519	988290	9.200000e+00
1600677	6600	2015-04-01 00:01:14	67.385	55.772414	20.404341	711.000000	600.000000	55.772091	20.404403	995310	9.200000e+00
1600677	6600	2015-04-01 00:01:14	65.935	55.761164	20.409622	714.000000	615.000000	55.761385	20.410332	999528	9.200000e+00
1600677	6600	2015-04-01 00:01:14	0.000	55.749550	20.410898	714.000000	632.000000	55.749251	20.410332	999545	9.200000e+00
1600677	6600	2015-04-01 00:01:14	65.958	55.738020	20.408124	713.000000	648.000000	55.737830	20.408356	998160	9.200000e+00
1600677	6600	2015-04-01 00:01:14	67.441	55.727015	20.401411	709.000000	663.000000	55.727123	20.400449	992571	9.200000e+00
1600677	6600	2015-04-01 00:01:14	67.955	55.716959	20.391019	704.000000	677.000000	55.717131	20.390566	985580	9.200000e+00
1600677	6600	2015-04-01 00:01:14	68.227	55.708236	20.377349	697.000000	689.000000	55.708565	20.376730	975785	9.200000e+00
1600677	6600	2015-04-01 00:01:14	68.416	55.701182	20.360927	689.000000	699.000000	55.701428	20.360916	964587	9.200000e+00
1600677	6600	2015-04-01 00:01:14	68.594	55.696065	20.342383	680.000000	707.000000	55.695717	20.343127	951986	9.200000e+00
1600677	6600	2015-04-01 00:01:14	68.742	55.693082	20.322428	670.000000	711.000000	55.692862	20.323360	937980	9.200000e+00
1600677	6600	2015-04-01 00:01:14	69.002	55.692348	20.301825	659.000000	712.000000	55.692148	20.301617	922570	9.200000e+00
1600677	6600	2015-04-01 00:01:14	81.691	55.693889	20.281362	649.000000	710.000000	55.693576	20.281851	908558	9.200000e+00
1600677	6600	2015-04-01 00:01:14	102.491	55.697648	20.261824	639.000000	704.000000	55.697859	20.262084	894542	9.200000e+00
1600677	6600	2015-04-01 00:01:14	107.034	55.703480	20.243957	630.000000	696.000000	55.703569	20.244295	881925	9.200000e+00
1600677	6600	2015-04-01 00:01:14	89.732	55.711163	20.228446	622.000000	685.000000	55.711420	20.228482	870706	9.200000e+00
1600677	6600	2015-04-01 00:01:14	71.404	55.720401	20.215887	616.000000	672.000000	55.720700	20.216622	862287	9.200000e+00
1600677	6600	2015-04-01 00:01:14	67.926	55.730841	20.206764	611.000000	658.000000	55.730692	20.206739	855268	9.200000e+00
1600677	6600	2015-04-01 00:01:14	66.769	55.742082	20.201429	608.000000	642.000000	55.742113	20.200809	851049	9.200000e+00
1600677	6900	2015-04-01 00:01:14	0.000	55.753783	20.195299	605.000000	626.000000	55.753533	20.194879	846830	9.200000e+00
1600677	6900	2015-04-01 00:01:14	66.535	55.765843	20.198134	607.000000	609.000000	55.765667	20.198832	849615	9.200000e+00
1600677	6900	2015-04-01 00:01:14	67.689	55.777359	20.205100	610.000000	593.000000	55.777088	20.204762	853802	9.200000e+00
1600677	6900	2015-04-01 00:01:14	71.141	55.787889	20.215931	616.000000	578.000000	55.787794	20.216622	862193	9.200000e+00
1600677	6900	2015-04-01 00:01:14	89.399	55.797027	20.230214	623.000000	565.000000	55.797074	20.230458	871987	9.200000e+00
1600677	6900	2015-04-01 00:01:14	106.610	55.804420	20.247400	632.000000	555.000000	55.804211	20.248248	884586	9.200000e+00
1600677	6900	2015-04-01 00:01:14	102.047	55.809784	20.266828	641.000000	547.000000	55.809921	20.266038	897187	9.200000e+00
1600677	6900	2015-04-01 00:01:14	81.312	55.812912	20.287748	652.000000	543.000000	55.812777	20.287781	912594	9.200000e+00
1600677	6900	2015-04-01 00:01:14	68.666	55.813682	20.309354	663.000000	542.000000	55.813490	20.309524	928004	9.200000e+00
1600677	6900	2015-04-01 00:01:14	68.394	55.812066	20.330811	674.000000	544.000000	55.812063	20.331267	943417	9.200000e+00
1600677	6900	2015-04-01 00:01:14	68.255	55.808124	20.351291	684.000000	550.000000	55.807780	20.351033	957433	9.200000e+00
1600677	6900	2015-04-01 00:01:14	68.072	55.802011	20.370004	694.000000	558.000000	55.802070	20.370800	971451	9.200000e+00
1600677	6900	2015-04-01 00:01:14	67.891	55.793961	20.386228	702.000000	569.000000	55.794218	20.386613	982670	9.200000e+00
1600677	6900	2015-04-01 00:01:14	67.626	55.784285	20.399340	708.000000	583.000000	55.784226	20.398473	991090	9.200000e+00
1600677	6900	2015-04-01 00:01:14	67.146	55.773355	20.408837	713.000000	598.000000	55.773519	20.408356	998110	9.200000e+00
1600677	6900	2015-04-01 00:01:14	65.701	55.761593	20.414356	716.000000	615.000000	55.761385	20.414286	1002330	9.200000e+00
1600677	6900	2015-04-01 00:01:14	0.000	55.749452	20.415688	717.000000	632.000000	55.749251	20.416262	1003748	9.200000e+00
1600677	6900	2015-04-01 00:01:14	65.724	55.737398	20.412787	715.000000	649.000000	55.737116	20.412309	1000963	9.200000e+00
1600677	6900	2015-04-01 00:01:14	67.203	55.725893	20.405768	712.000000	665.000000	55.725696	20.406379	996776	9.200000e+00
1600677	6900	2015-04-01 00:01:14	67.718	55.715380	20.394902	706.000000	679.000000	55.715703	20.394519	988384	9.200000e+00
1600677	6900	2015-04-01 00:01:14	67.991	55.706261	20.380611	699.000000	692.000000	55.706424	20.380683	978590	9.200000e+00
1600677	6900	2015-04-01 00:01:14	68.179	55.698886	20.363443	690.000000	703.000000	55.698572	20.362893	965992	9.200000e+00
1600677	6900	2015-04-01 00:01:14	68.357	55.693537	20.344057	680.000000	710.000000	55.693576	20.343127	951989	9.200000e+00
1600677	6900	2015-04-01 00:01:14	68.504	55.690419	20.323196	670.000000	714.000000	55.690721	20.323360	937983	9.200000e+00
1600677	6900	2015-04-01 00:01:14	68.764	55.689652	20.301658	659.000000	715.000000	55.690007	20.301617	922573	9.200000e+00
1600677	6900	2015-04-01 00:01:14	81.408	55.691263	20.280267	648.000000	713.000000	55.691435	20.279874	907160	9.200000e+00
1600677	6900	2015-04-01 00:01:14	102.137	55.695193	20.259841	638.000000	708.000000	55.695004	20.260108	893145	9.200000e+00
1600677	6900	2015-04-01 00:01:14	106.663	55.701289	20.241163	628.000000	699.000000	55.701428	20.240341	879126	9.200000e+00
1600677	6900	2015-04-01 00:01:14	89.421	55.709320	20.224947	620.000000	688.000000	55.709279	20.224528	867907	9.200000e+00
1600677	6900	2015-04-01 00:01:14	71.157	55.718978	20.211817	614.000000	674.000000	55.719272	20.212668	859487	9.200000e+00
1600677	6900	2015-04-01 00:01:14	67.691	55.729892	20.202278	609.000000	659.000000	55.729979	20.202785	852467	9.200000e+00
1600677	6900	2015-04-01 00:01:14	66.537	55.741644	20.196700	606.000000	643.000000	55.741399	20.196855	848248	9.200000e+00
1600677	7200	2015-04-01 00:01:14	0.000	55.753873	20.190508	603.000000	626.000000	55.753533	20.190925	844028	9.200000e+00
1600677	7200	2015-04-01 00:01:14	66.314	55.766457	20.193465	604.000000	608.000000	55.766381	20.192902	845411	9.200000e+00
1600677	7200	2015-04-01 00:01:14	67.464	55.778474	20.200732	608.000000	591.000000	55.778515	20.200809	850998	9.200000e+00
1600677	7200	2015-04-01 00:01:14	70.904	55.789462	20.212033	614.000000	576.000000	55.789222	20.212668	859389	9.200000e+00
1600677	7200	2015-04-01 00:01:14	89.102	55.798998	20.226937	621.000000	562.000000	55.799215	20.226505	869182	9.200000e+00
1600677	7200	2015-04-01 00:01:14	106.253	55.806713	20.244870	630.000000	551.000000	55.807066	20.244295	881780	9.200000e+00
1600677	7200	2015-04-01 00:01:14	101.704	55.812311	20.265144	641.000000	544.000000	55.812063	20.266038	897184	9.200000e+00
1600677	7200	2015-04-01 00:01:14	81.038	55.815575	20.286975	652.000000	539.000000	55.815632	20.287781	912590	9.200000e+00
1600677	7200	2015-04-01 00:01:14	68.433	55.816379	20.309522	663.000000	538.000000	55.816345	20.309524	928000	9.200000e+00
1600677	7200	2015-04-01 00:01:14	68.162	55.814692	20.331914	674.000000	540.000000	55.814918	20.331267	943413	9.200000e+00
1600677	7200	2015-04-01 00:01:14	68.021	55.810579	20.353285	685.000000	546.000000	55.810635	20.353010	958830	9.200000e+00
1600677	7200	2015-04-01 00:01:14	67.840	55.804199	20.372812	695.000000	555.000000	55.804211	20.372776	972849	9.200000e+00
1600677	7200	2015-04-01 00:01:14	67.660	55.795798	20.389742	704.000000	567.000000	55.795646	20.390566	985470	9.200000e+00
1600677	7200	2015-04-01 00:01:14	67.397	55.785701	20.403423	711.000000	581.000000	55.785653	20.404403	995291	9.200000e+00
1600677	7200	2015-04-01 00:01:14	66.918	55.774296	20.413332	716.000000	597.000000	55.774233	20.414286	1002312	9.200000e+00
1600677	7200	2015-04-01 00:01:14	65.478	55.762023	20.419090	718.000000	614.000000	55.762099	20.418239	1005131	9.200000e+00
1600677	7200	2015-04-01 00:01:14	0.000	55.749354	20.420479	719.000000	632.000000	55.749251	20.420216	1006550	9.200000e+00
1600677	7200	2015-04-01 00:01:14	65.501	55.736775	20.417450	718.000000	649.000000	55.737116	20.418239	1005166	9.200000e+00
1600677	7200	2015-04-01 00:01:14	66.975	55.724771	20.410124	714.000000	666.000000	55.724982	20.410332	999579	9.200000e+00
1600677	7200	2015-04-01 00:01:14	67.491	55.713801	20.398786	708.000000	682.000000	55.713562	20.398473	991189	9.200000e+00
1600677	7200	2015-04-01 00:01:14	67.764	55.704286	20.383873	701.000000	695.000000	55.704283	20.384636	981395	9.200000e+00
1600677	7200	2015-04-01 00:01:14	67.952	55.696591	20.365959	692.000000	706.000000	55.696431	20.366846	968797	9.200000e+00
1600677	7200	2015-04-01 00:01:14	68.129	55.691010	20.345731	681.000000	714.000000	55.690721	20.345103	953394	9.200000e+00
1600677	7200	2015-04-01 00:01:14	68.276	55.687756	20.323964	670.000000	718.000000	55.687866	20.323360	937987	9.200000e+00
1600677	7200	2015-04-01 00:01:14	68.535	55.686955	20.301491	659.000000	719.000000	55.687152	20.301617	922577	9.200000e+00
1600677	7200	2015-04-01 00:01:14	81.137	55.688637	20.279172	648.000000	717.000000	55.688580	20.279874	907164	9.200000e+00
1600677	7200	2015-04-01 00:01:14	101.797	55.692737	20.257859	637.000000	711.000000	55.692862	20.258131	891747	9.200000e+00
1600677	7200	2015-04-01 00:01:14	106.308	55.699098	20.238369	627.000000	702.000000	55.699286	20.238365	877728	9.200000e+00
1600677	7200	2015-04-01 00:01:14	89.124	55.707478	20.221449	618.000000	691.000000	55.707138	20.220575	865108	9.200000e+00
1600677	7200	2015-04-01 00:01:14	70.920	55.717555	20.207748	612.000000	676.000000	55.717844	20.208715	856687	9.200000e+00
1600677	7200	2015-04-01 00:01:14	67.466	55.728944	20.197793	606.000000	660.000000	55.729265	20.196855	848265	9.200000e+00
1600677	7200	2015-04-01 00:01:14	66.316	55.741206	20.191971	604.000000	643.000000	55.741399	20.192902	845446	9.200000e+00
1600677	7500	2015-04-01 00:01:14	0.000	55.753963	20.185716	600.000000	625.000000	55.754247	20.184996	839824	9.200000e+00
1600677	7500	2015-04-01 00:01:14	66.101	55.767071	20.188795	602.000000	607.000000	55.767095	20.188949	842608	9.200000e+00
1600677	7500	2015-04-01 00:01:14	67.248	55.779589	20.196363	606.000000	589.000000	55.779943	20.196855	848194	9.200000e+00
1600677	7500	2015-04-01 00:01:14	70.676	55.791036	20.208135	612.000000	573.000000	55.791363	20.208715	856584	9.200000e+00
1600677	7500	2015-04-01 00:01:14	88.816	55.800969	20.223659	620.000000	560.000000	55.800642	20.224528	867779	9.200000e+00
1600677	7500	2015-04-01 00:01:14	105.910	55.809006	20.242341	629.000000	548.000000	55.809208	20.242318	880376	9.200000e+00
1600677	7500	2015-04-01 00:01:14	101.375	55.814838	20.263460	640.000000	540.000000	55.814918	20.264061	895779	9.200000e+00
1600677	7500	2015-04-01 00:01:14	80.774	55.818238	20.286202	651.000000	535.000000	55.818487	20.285804	911185	9.200000e+00
1600677	7500	2015-04-01 00:01:14	68.209	55.819075	20.309690	663.000000	534.000000	55.819201	20.309524	927996	9.200000e+00
1600677	7500	2015-04-01 00:01:14	67.938	55.817318	20.333016	675.000000	537.000000	55.817059	20.333243	944811	9.200000e+00
1600677	7500	2015-04-01 00:01:14	67.797	55.813033	20.355279	686.000000	543.000000	55.812777	20.354987	960228	9.200000e+00
1600677	7500	2015-04-01 00:01:14	67.617	55.806387	20.375621	696.000000	552.000000	55.806353	20.374753	974247	9.200000e+00
1600677	7500	2015-04-01 00:01:14	67.438	55.797636	20.393256	705.000000	564.000000	55.797787	20.392543	986868	9.200000e+00
1600677	7500	2015-04-01 00:01:14	67.175	55.787117	20.407507	713.000000	579.000000	55.787081	20.408356	998091	9.200000e+00
1600677	7500	2015-04-01 00:01:14	66.699	55.775237	20.417828	718.000000	596.000000	55.774946	20.418239	1005113	9.200000e+00
1600677	7500	2015-04-01 00:01:14	65.263	55.762452	20.423824	721.000000	614.000000	55.762099	20.424169	1009334	9.200000e+00
1600677	7500	2015-04-01 00:01:14	0.000	55.749255	20.425269	722.000000	632.000000	55.749251	20.426146	1010753	9.200000e+00
1600677	7500	2015-04-01 00:01:14	65.285	55.736152	20.422113	720.000000	650.000000	55.736403	20.422192	1007969	9.200000e+00
1600677	7500	2015-04-01 00:01:14	66.756	55.723648	20.414480	716.000000	668.000000	55.723555	20.414286	1002383	9.200000e+00
1600677	7500	2015-04-01 00:01:14	67.273	55.712222	20.402669	710.000000	684.000000	55.712134	20.402426	993993	9.200000e+00
1600677	7500	2015-04-01 00:01:14	67.547	55.702311	20.387134	702.000000	698.000000	55.702141	20.386613	982799	9.200000e+00
1600677	7500	2015-04-01 00:01:14	67.734	55.694295	20.368474	693.000000	709.000000	55.694290	20.368823	970201	9.200000e+00
1600677	7500	2015-04-01 00:01:14	67.910	55.688482	20.347404	682.000000	717.000000	55.688580	20.347080	954798	9.200000e+00
1600677	7500	2015-04-01 00:01:14	68.057	55.685093	20.324732	671.000000	722.000000	55.685011	20.325337	939392	9.200000e+00
1600677	7500	2015-04-01 00:01:14	68.315	55.684259	20.301325	659.000000	723.000000	55.684297	20.301617	922581	9.200000e+00
1600677	7500	2015-04-01 00:01:14	80.877	55.686010	20.278077	647.000000	721.000000	55.685724	20.277898	905767	9.200000e+00
1600677	7500	2015-04-01 00:01:14	101.470	55.690281	20.255877	636.000000	715.000000	55.690007	20.256155	890350	9.200000e+00
1600677	7500	2015-04-01 00:01:14	105.967	55.696907	20.235576	626.000000	705.000000	55.697145	20.236388	876330	9.200000e+00
1600677	7500	2015-04-01 00:01:14	88.838	55.705636	20.217951	617.000000	693.000000	55.705710	20.218598	863709	9.200000e+00
1600677	7500	2015-04-01 00:01:14	70.693	55.716132	20.203678	609.000000	678.000000	55.716417	20.202785	852486	9.200000e+00
1600677	7500	2015-04-01 00:01:14	67.250	55.727995	20.193308	604.000000	662.000000	55.727837	20.192902	845465	9.200000e+00
1600677	7500	2015-04-01 00:01:14	66.103	55.740768	20.187242	601.000000	644.000000	55.740685	20.186972	841244	9.200000e+00
1600677	7800	2015-04-01 00:01:14	0.000	55.754052	20.180925	598.000000	625.000000	55.754247	20.181042	837022	9.200000e+00
1600677	7800	2015-04-01 00:01:14	65.897	55.767685	20.184125	600.000000	606.000000	55.767809	20.184996	839805	9.200000e+00
1600677	7800	2015-04-01 00:01:14	67.039	55.780704	20.191995	604.000000	588.000000	55.780657	20.192902	845391	9.200000e+00
1600677	7800	2015-04-01 00:01:14	70.458	55.792609	20.204236	610.000000	571.000000	55.792791	20.204762	853780	9.200000e+00
1600677	7800	2015-04-01 00:01:14	88.541	55.802940	20.220381	618.000000	557.000000	55.802784	20.220575	864974	9.200000e+00
1600677	7800	2015-04-01 00:01:14	105.580	55.811299	20.239810	628.000000	545.000000	55.811349	20.240341	878972	9.200000e+00
1600677	7800	2015-04-01 00:01:14	101.059	55.817364	20.261775	639.000000	537.000000	55.817059	20.262084	894375	9.200000e+00
1600677	7800	2015-04-01 00:01:14	80.521	55.820900	20.285429	651.000000	532.000000	55.820628	20.285804	911182	9.200000e+00
1600677	7800	2015-04-01 00:01:14	67.994	55.821771	20.309858	663.000000	530.000000	55.822056	20.309524	927992	9.200000e+00
1600677	7800	2015-04-01 00:01:14	67.721	55.819943	20.334118	675.000000	533.000000	55.819914	20.333243	944807	9.200000e+00
1600677	7800	2015-04-01 00:01:14	67.581	55.815487	20.357274	687.000000	539.000000	55.815632	20.356963	961625	9.200000e+00
1600677	7800	2015-04-01 00:01:14	67.402	55.808575	20.378429	698.000000	549.000000	55.808494	20.378706	977046	9.200000e+00
1600677	7800	2015-04-01 00:01:14	67.225	55.799473	20.396771	707.000000	562.000000	55.799215	20.396496	989668	9.200000e+00
1600677	7800	2015-04-01 00:01:14	66.962	55.788534	20.411591	715.000000	577.000000	55.788508	20.412309	1000891	9.200000e+00
1600677	7800	2015-04-01 00:01:14	66.487	55.776178	20.422324	720.000000	594.000000	55.776374	20.422192	1007913	9.200000e+00
1600677	7800	2015-04-01 00:01:14	65.056	55.762881	20.428558	723.000000	613.000000	55.762812	20.428122	1012135	9.200000e+00
1600677	7800	2015-04-01 00:01:14	0.000	55.749156	20.430060	724.000000	632.000000	55.749251	20.430099	1013555	9.200000e+00
1600677	7800	2015-04-01 00:01:14	65.079	55.735530	20.426775	722.000000	651.000000	55.735689	20.426146	1010772	9.200000e+00
1600677	7800	2015-04-01 00:01:14	66.546	55.722525	20.418836	718.000000	669.000000	55.722841	20.418239	1005186	9.200000e+00
1600677	7800	2015-04-01 00:01:14	67.063	55.710642	20.406551	712.000000	686.000000	55.710707	20.406379	996797	9.200000e+00
1600677	7800	2015-04-01 00:01:14	67.338	55.700335	20.390395	704.000000	701.000000	55.700000	20.390566	985604	9.200000e+00
1600677	7800	2015-04-01 00:01:14	67.525	55.692000	20.370989	694.000000	712.000000	55.692148	20.370800	971605	9.200000e+00
1600677	7800	2015-04-01 00:01:14	67.700	55.685954	20.349078	683.000000	721.000000	55.685724	20.349057	956203	9.200000e+00
1600677	7800	2015-04-01 00:01:14	67.847	55.682430	20.325500	671.000000	726.000000	55.682156	20.325337	939396	9.200000e+00
1600677	7800	2015-04-01 00:01:14	68.103	55.681563	20.301158	659.000000	727.000000	55.681442	20.301617	922585	9.200000e+00
1600677	7800	2015-04-01 00:01:14	80.627	55.683384	20.276982	647.000000	724.000000	55.683583	20.277898	905770	9.200000e+00
1600677	7800	2015-04-01 00:01:14	101.156	55.687825	20.253896	635.000000	718.000000	55.687866	20.254178	888952	9.200000e+00
1600677	7800	2015-04-01 00:01:14	105.639	55.694716	20.232783	624.000000	708.000000	55.695004	20.232435	873531	9.200000e+00
1600677	7800	2015-04-01 00:01:14	88.563	55.703793	20.214453	615.000000	696.000000	55.703569	20.214645	860910	9.200000e+00
1600677	7800	2015-04-01 00:01:14	70.474	55.714709	20.199609	607.000000	680.000000	55.714989	20.198832	849686	9.200000e+00
1600677	7800	2015-04-01 00:01:14	67.041	55.727046	20.188823	602.000000	663.000000	55.727123	20.188949	842664	9.200000e+00
1600677	7800	2015-04-01 00:01:14	65.899	55.740330	20.182513	599.000000	644.000000	55.740685	20.183019	838442	9.200000e+00
1600677	8100	2015-04-01 00:01:14	0.000	55.754141	20.176133	596.000000	625.000000	55.754247	20.177089	834220	9.200000e+00
1600677	8100	2015-04-01 00:01:14	65.700	55.768299	20.179454	597.000000	605.000000	55.768522	20.179066	835601	9.200000e+00
1600677	8100	2015-04-01 00:01:14	66.839	55.781819	20.187626	601.000000	586.000000	55.782084	20.186972	841186	9.200000e+00
1600677	8100	2015-04-01 00:01:14	70.247	55.794182	20.200337	608.000000	569.000000	55.794218	20.200809	850976	9.200000e+00
1600677	8100	2015-04-01 00:01:14	88.276	55.804911	20.217103	616.000000	554.000000	55.804925	20.216622	862169	9.200000e+00
1600677	8100	2015-04-01 00:01:14	105.263	55.813592	20.237280	626.000000	542.000000	55.813490	20.236388	876167	9.200000e+00
1600677	8100	2015-04-01 00:01:14	100.754	55.819891	20.260091	638.000000	533.000000	55.819914	20.260108	892970	9.200000e+00
1600677	8100	2015-04-01 00:01:14	80.277	55.823563	20.284655	650.000000	528.000000	55.823483	20.283827	909777	9.200000e+00
1600677	8100	2015-04-01 00:01:14	67.786	55.824468	20.310026	663.000000	527.000000	55.824197	20.309524	927989	9.200000e+00
1600677	8100	2015-04-01 00:01:14	67.513	55.822569	20.335221	676.000000	529.000000	55.822769	20.335220	946204	9.200000e+00
1600677	8100	2015-04-01 00:01:14	67.372	55.817941	20.359268	688.000000	536.000000	55.817773	20.358940	963023	9.200000e+00
1600677	8100	2015-04-01 00:01:14	67.194	55.810763	20.381239	699.000000	546.000000	55.810635	20.380683	978444	9.200000e+00
1600677	8100	2015-04-01 00:01:14	67.018	55.801311	20.400285	709.000000	559.000000	55.801356	20.400449	992467	9.200000e+00
1600677	8100	2015-04-01 00:01:14	66.756	55.789950	20.415676	717.000000	575.000000	55.789936	20.416262	1003691	9.200000e+00
1600677	8100	2015-04-01 00:01:14	66.284	55.777118	20.426820	722.000000	593.000000	55.777088	20.426146	1010714	9.200000e+00
1600677	8100	2015-04-01 00:01:14	64.857	55.763310	20.433293	726.000000	612.000000	55.763526	20.434052	1016337	9.200000e+00
1600677	8100	2015-04-01 00:01:14	0.000	55.749057	20.434850	726.000000	632.000000	55.749251	20.434052	1016357	9.200000e+00
1600677	8100	2015-04-01 00:01:14	64.880	55.734906	20.431438	725.000000	652.000000	55.734975	20.432075	1014976	9.200000e+00
1600677	8100	2015-04-01 00:01:14	66.343	55.721402	20.423192	721.000000	671.000000	55.721413	20.424169	1009391	9.200000e+00
1600677	8100	2015-04-01 00:01:14	66.861	55.709063	20.410434	714.000000	688.000000	55.709279	20.410332	999601	9.200000e+00
1600677	8100	2015-04-01 00:01:14	67.136	55.698360	20.393656	706.000000	703.000000	55.698572	20.394519	988408	9.200000e+00
1600677	8100	2015-04-01 00:01:14	67.323	55.689704	20.373504	695.000000	715.000000	55.690007	20.372776	973009	9.200000e+00
1600677	8100	2015-04-01 00:01:14	67.498	55.683427	20.350751	684.000000	724.000000	55.683583	20.351033	957607	9.200000e+00
1600677	8100	2015-04-01 00:01:14	67.644	55.679767	20.326268	671.000000	729.000000	55.680014	20.325337	939399	9.200000e+00
1600677	8100	2015-04-01 00:01:14	67.900	55.678866	20.300991	659.000000	731.000000	55.678587	20.301617	922589	9.200000e+00
1600677	8100	2015-04-01 00:01:14	80.386	55.680758	20.275887	646.000000	728.000000	55.680728	20.275921	904373	9.200000e+00
1600677	8100	2015-04-01 00:01:14	100.854	55.685369	20.251914	634.000000	721.000000	55.685724	20.252201	887554	9.200000e+00
1600677	8100	2015-04-01 00:01:14	105.323	55.692525	20.229991	623.000000	711.000000	55.692862	20.230458	872133	9.200000e+00
1600677	8100	2015-04-01 00:01:14	88.298	55.701950	20.210956	613.000000	698.000000	55.702141	20.210692	858110	9.200000e+00
1600677	8100	2015-04-01 00:01:14	70.264	55.713286	20.195541	605.000000	682.000000	55.713562	20.194879	846886	9.200000e+00
1600677	8100	2015-04-01 00:01:14	66.841	55.726096	20.184339	600.000000	664.000000	55.726410	20.184996	839863	9.200000e+00
1600677	8100	2015-04-01 00:01:14	65.702	55.739891	20.177784	596.000000	645.000000	55.739971	20.177089	834240	9.200000e+00
1600677	8400	2015-04-01 00:01:14	0.000	55.754230	20.171341	593.000000	625.000000	55.754247	20.171159	830017	9.200000e+00
1600677	8400	2015-04-01 00:01:14	65.510	55.768912	20.174784	595.000000	604.000000	55.769236	20.175112	832798	9.200000e+00
1600677	8400	2015-04-01 00:01:14	66.646	55.782934	20.183256	599.000000	585.000000	55.782798	20.183019	838383	9.200000e+00
1600677	8400	2015-04-01 00:01:14	70.044	55.795755	20.196438	606.000000	567.000000	55.795646	20.196855	848172	9.200000e+00
1600677	8400	2015-04-01 00:01:14	88.021	55.806882	20.213824	615.000000	551.000000	55.807066	20.214645	860765	9.200000e+00
1600677	8400	2015-04-01 00:01:14	104.957	55.815885	20.234749	625.000000	539.000000	55.815632	20.234412	874763	9.200000e+00
1600677	8400	2015-04-01 00:01:14	100.460	55.822417	20.258406	637.000000	529.000000	55.822769	20.258131	891565	9.200000e+00
1600677	8400	2015-04-01 00:01:14	80.042	55.826226	20.283882	650.000000	524.000000	55.826338	20.283827	909773	9.200000e+00
1600677	8400	2015-04-01 00:01:14	67.586	55.827164	20.310194	663.000000	523.000000	55.827052	20.309524	927985	9.200000e+00
1600677	8400	2015-04-01 00:01:14	67.312	55.825195	20.336324	677.000000	526.000000	55.824911	20.337197	947602	9.200000e+00
1600677	8400	2015-04-01 00:01:14	67.170	55.820396	20.361263	689.000000	532.000000	55.820628	20.360916	964420	9.200000e+00
1600677	8400	2015-04-01 00:01:14	66.994	55.812951	20.384048	701.000000	543.000000	55.812777	20.384636	981243	9.200000e+00
1600677	8400	2015-04-01 00:01:14	66.819	55.803148	20.403801	711.000000	556.000000	55.803498	20.404403	995266	9.200000e+00
1600677	8400	2015-04-01 00:01:14	66.558	55.791366	20.419761	719.000000	573.000000	55.791363	20.420216	1006491	9.200000e+00
1600677	8400	2015-04-01 00:01:14	66.088	55.778058	20.431316	725.000000	592.000000	55.777802	20.432075	1014916	9.200000e+00
1600677	8400	2015-04-01 00:01:14	64.665	55.763739	20.438027	728.000000	612.000000	55.763526	20.438005	1019139	9.200000e+00
1600677	8400	2015-04-01 00:01:14	0.000	55.748958	20.439641	729.000000	632.000000	55.749251	20.439982	1020560	9.200000e+00
1600677	8400	2015-04-01 00:01:14	64.688	55.734283	20.436100	727.000000	653.000000	55.734261	20.436029	1017779	9.200000e+00
1600677	8400	2015-04-01 00:01:14	66.148	55.720279	20.427547	723.000000	673.000000	55.719986	20.428122	1012195	9.200000e+00
1600677	8400	2015-04-01 00:01:14	66.666	55.707483	20.414316	716.000000	691.000000	55.707138	20.414286	1002406	9.200000e+00
1600677	8400	2015-04-01 00:01:14	66.942	55.696384	20.396916	707.000000	706.000000	55.696431	20.396496	989812	9.200000e+00
1600677	8400	2015-04-01 00:01:14	67.128	55.687409	20.376018	697.000000	719.000000	55.687152	20.376730	975815	9.200000e+00
1600677	8400	2015-04-01 00:01:14	67.303	55.680899	20.352424	685.000000	728.000000	55.680728	20.353010	959012	9.200000e+00
1600677	8400	2015-04-01 00:01:14	67.448	55.677104	20.327036	672.000000	733.000000	55.677159	20.327314	940804	9.200000e+00
1600677	8400	2015-04-01 00:01:14	67.704	55.676170	20.300824	659.000000	734.000000	55.676445	20.301617	922592	9.200000e+00
1600677	8400	2015-04-01 00:01:14	80.153	55.678131	20.274792	645.000000	732.000000	55.677873	20.273944	902976	9.200000e+00
1600677	8400	2015-04-01 00:01:14	100.562	55.682913	20.249933	633.000000	725.000000	55.682869	20.250225	886157	9.200000e+00
1600677	8400	2015-04-01 00:01:14	105.019	55.690333	20.227198	621.000000	715.000000	55.690007	20.226505	869335	9.200000e+00
1600677	8400	2015-04-01 00:01:14	88.043	55.700108	20.207459	611.000000	701.000000	55.700000	20.206739	855311	9.200000e+00
1600677	8400	2015-04-01 00:01:14	70.060	55.711862	20.191472	603.000000	684.000000	55.712134	20.190925	844086	9.200000e+00
1600677	8400	2015-04-01 00:01:14	66.648	55.725147	20.179854	597.000000	666.000000	55.724982	20.179066	835662	9.200000e+00
1600677	8400	2015-04-01 00:01:14	65.512	55.739453	20.173055	594.000000	646.000000	55.739258	20.173136	831439	9.200000e+00
1600677	8700	2015-04-01 00:01:14	0.000	55.754319	20.166549	591.000000	625.000000	55.754247	20.167206	827215	9.200000e+00
1600677	8700	2015-04-01 00:01:14	65.326	55.769525	20.170113	592.000000	604.000000	55.769236	20.169182	828595	9.200000e+00
1600677	8700	2015-04-01 00:01:14	66.459	55.784048	20.178887	597.000000	583.000000	55.784226	20.179066	835579	9.200000e+00
1600677	8700	2015-04-01 00:01:14	69.848	55.797328	20.192538	604.000000	565.000000	55.797074	20.192902	845368	9.200000e+00
1600677	8700	2015-04-01 00:01:14	87.774	55.808852	20.210545	613.000000	548.000000	55.809208	20.210692	857960	9.200000e+00
1600677	8700	2015-04-01 00:01:14	104.662	55.818178	20.232218	624.000000	535.000000	55.818487	20.232435	873358	9.200000e+00
1600677	8700	2015-04-01 00:01:14	100.177	55.824944	20.256721	636.000000	526.000000	55.824911	20.256155	890161	9.200000e+00
1600677	8700	2015-04-01 00:01:14	79.815	55.828889	20.283108	650.000000	520.000000	55.829193	20.283827	909769	9.200000e+00
1600677	8700	2015-04-01 00:01:14	67.392	55.829860	20.310362	663.000000	519.000000	55.829907	20.309524	927981	9.200000e+00
1600677	8700	2015-04-01 00:01:14	67.118	55.827821	20.337427	677.000000	522.000000	55.827766	20.337197	947598	9.200000e+00
1600677	8700	2015-04-01 00:01:14	66.975	55.822850	20.363258	690.000000	529.000000	55.822769	20.362893	965818	9.200000e+00
1600677	8700	2015-04-01 00:01:14	66.800	55.815139	20.386858	702.000000	540.000000	55.814918	20.386613	982641	9.200000e+00
1600677	8700	2015-04-01 00:01:14	66.625	55.804985	20.407316	712.000000	554.000000	55.804925	20.406379	996665	9.200000e+00
1600677	8700	2015-04-01 00:01:14	66.365	55.792782	20.423846	721.000000	571.000000	55.792791	20.424169	1009291	9.200000e+00
1600677	8700	2015-04-01 00:01:14	65.898	55.778999	20.435813	727.000000	590.000000	55.779229	20.436029	1017716	9.200000e+00
1600677	8700	2015-04-01 00:01:14	64.479	55.764167	20.442762	730.000000	611.000000	55.764240	20.441959	1021940	9.200000e+00
1600677	8700	2015-04-01 00:01:14	0.000	55.748858	20.444431	731.000000	633.000000	55.748537	20.443935	1023363	9.200000e+00
1600677	8700	2015-04-01 00:01:14	64.502	55.733660	20.440762	729.000000	654.000000	55.733547	20.439982	1020582	9.200000e+00
1600677	8700	2015-04-01 00:01:14	65.960	55.719156	20.431903	725.000000	674.000000	55.719272	20.432075	1014998	9.200000e+00
1600677	8700	2015-04-01 00:01:14	66.478	55.705903	20.418197	718.000000	693.000000	55.705710	20.418239	1005210	9.200000e+00
1600677	8700	2015-04-01 00:01:14	66.754	55.694409	20.400176	709.000000	709.000000	55.694290	20.400449	992617	9.200000e+00
1600677	8700	2015-04-01 00:01:14	66.940	55.685113	20.378533	698.000000	722.000000	55.685011	20.378706	977219	9.200000e+00
1600677	8700	2015-04-01 00:01:14	67.114	55.678371	20.354097	686.000000	731.000000	55.678587	20.354987	960416	9.200000e+00
1600677	8700	2015-04-01 00:01:14	67.259	55.674441	20.327803	672.000000	737.000000	55.674304	20.327314	940808	9.200000e+00
1600677	8700	2015-04-01 00:01:14	67.514	55.673474	20.300658	659.000000	738.000000	55.673590	20.301617	922596	9.200000e+00
1600677	8700	2015-04-01 00:01:14	79.929	55.675505	20.273697	645.000000	735.000000	55.675732	20.273944	902979	9.200000e+00
1600677	8700	2015-04-01 00:01:14	100.281	55.680457	20.247952	632.000000	728.000000	55.680728	20.248248	884759	9.200000e+00
1600677	8700	2015-04-01 00:01:14	104.725	55.688142	20.224406	620.000000	718.000000	55.687866	20.224528	867937	9.200000e+00
1600677	8700	2015-04-01 00:01:14	87.796	55.698265	20.203962	610.000000	703.000000	55.698572	20.204762	853912	9.200000e+00
1600677	8700	2015-04-01 00:01:14	69.864	55.710439	20.187404	601.000000	686.000000	55.710707	20.186972	841286	9.200000e+00
1600677	8700	2015-04-01 00:01:14	66.461	55.724198	20.175370	595.000000	667.000000	55.724268	20.175112	832861	9.200000e+00
1600677	8700	2015-04-01 00:01:14	65.328	55.739014	20.168327	592.000000	646.000000	55.739258	20.169182	828637	9.200000e+00
1600677	9000	2015-04-01 00:01:14	0.000	55.754408	20.161758	588.000000	625.000000	55.754247	20.161276	823012	9.200000e+00
1600677	9000	2015-04-01 00:01:14	65.149	55.770139	20.165443	590.000000	603.000000	55.769950	20.165229	825792	9.200000e+00
1600677	9000	2015-04-01 00:01:14	66.279	55.785162	20.174517	595.000000	582.000000	55.784939	20.175112	832776	9.200000e+00
1600677	9000	2015-04-01 00:01:14	69.658	55.798900	20.188638	602.000000	562.000000	55.799215	20.188949	842563	9.200000e+00
1600677	9000	2015-04-01 00:01:14	87.536	55.810823	20.207266	611.000000	546.000000	55.810635	20.206739	855156	9.200000e+00
1600677	9000	2015-04-01 00:01:14	104.376	55.820470	20.229686	623.000000	532.000000	55.820628	20.230458	871954	9.200000e+00
1600677	9000	2015-04-01 00:01:14	99.903	55.827470	20.255035	635.000000	522.000000	55.827766	20.254178	888756	9.200000e+00
1600677	9000	2015-04-01 00:01:14	79.596	55.831551	20.282335	649.000000	517.000000	55.831335	20.281851	908365	9.200000e+00
1600677	9000	2015-04-01 00:01:14	67.205	55.832557	20.310530	664.000000	515.000000	55.832762	20.311500	929378	9.200000e+00
1600677	9000	2015-04-01 00:01:14	66.931	55.830447	20.338530	678.000000	518.000000	55.830621	20.339173	948995	9.200000e+00
1600677	9000	2015-04-01 00:01:14	66.786	55.825304	20.365254	691.000000	525.000000	55.825625	20.364870	967215	9.200000e+00
1600677	9000	2015-04-01 00:01:14	66.612	55.817326	20.389668	704.000000	537.000000	55.817059	20.390566	985440	9.200000e+00
1600677	9000	2015-04-01 00:01:14	66.438	55.806822	20.410832	714.000000	551.000000	55.807066	20.410332	999464	9.200000e+00
1600677	9000	2015-04-01 00:01:14	66.179	55.794197	20.427931	723.000000	569.000000	55.794218	20.428122	1012091	9.200000e+00
1600677	9000	2015-04-01 00:01:14	65.714	55.779939	20.440310	729.000000	589.000000	55.779943	20.439982	1020517	9.200000e+00
1600677	9000	2015-04-01 00:01:14	64.300	55.764596	20.447497	733.000000	611.000000	55.764240	20.447889	1026143	9.200000e+00
1600677	9000	2015-04-01 00:01:14	0.000	55.748758	20.449221	734.000000	633.000000	55.748537	20.449865	1027566	9.200000e+00
1600677	9000	2015-04-01 00:01:14	64.324	55.733036	20.445424	732.000000	655.000000	55.732834	20.445912	1024786	9.200000e+00
1600677	9000	2015-04-01 00:01:14	65.778	55.718033	20.436258	727.000000	676.000000	55.717844	20.436029	1017802	9.200000e+00
1600677	9000	2015-04-01 00:01:14	66.296	55.704323	20.422079	720.000000	695.000000	55.704283	20.422192	1008014	9.200000e+00
1600677	9000	2015-04-01 00:01:14	66.573	55.692433	20.403436	711.000000	712.000000	55.692148	20.404403	995422	9.200000e+00
1600677	9000	2015-04-01 00:01:14	66.758	55.682817	20.381047	699.000000	725.000000	55.682869	20.380683	978623	9.200000e+00
1600677	9000	2015-04-01 00:01:14	66.932	55.675843	20.355769	686.000000	735.000000	55.675732	20.354987	960420	9.200000e+00
1600677	9000	2015-04-01 00:01:14	67.077	55.671778	20.328571	673.000000	741.000000	55.671449	20.329290	942213	9.200000e+00
1600677	9000	2015-04-01 00:01:14	67.331	55.670777	20.300491	658.000000	742.000000	55.670735	20.299641	921199	9.200000e+00
1600677	9000	2015-04-01 00:01:14	79.712	55.672878	20.272603	644.000000	739.000000	55.672877	20.271968	901582	9.200000e+00
1600677	9000	2015-04-01 00:01:14	100.008	55.678001	20.245971	631.000000	732.000000	55.677873	20.246271	883362	9.200000e+00
1600677	9000	2015-04-01 00:01:14	104.441	55.685950	20.221615	619.000000	721.000000	55.685724	20.222552	866539	9.200000e+00
1600677	9000	2015-04-01 00:01:14	87.558	55.696422	20.200466	608.000000	706.000000	55.696431	20.200809	851113	9.200000e+00
1600677	9000	2015-04-01 00:01:14	69.674	55.709015	20.183336	599.000000	688.000000	55.709279	20.183019	838486	9.200000e+00
1600677	9000	2015-04-01 00:01:14	66.281	55.723248	20.170886	593.000000	668.000000	55.723555	20.171159	830060	9.200000e+00
1600677	9000	2015-04-01 00:01:14	65.151	55.738575	20.163598	589.000000	647.000000	55.738544	20.163252	824435	9.200000e+00
1600677	9300	2015-04-01 00:01:14	0.000	55.754496	20.156966	586.000000	625.000000	55.754247	20.157323	820210	9.200000e+00
1600677	9300	2015-04-01 00:01:14	64.977	55.770752	20.160772	588.000000	602.000000	55.770664	20.161276	822989	9.200000e+00
1600677	9300	2015-04-01 00:01:14	66.104	55.786276	20.170147	592.000000	580.000000	55.786367	20.169182	828571	9.200000e+00
1600677	9300	2015-04-01 00:01:14	69.474	55.800473	20.184738	600.000000	560.000000	55.800642	20.184996	839759	9.200000e+00
1600677	9300	2015-04-01 00:01:14	87.305	55.812793	20.203987	610.000000	543.000000	55.812777	20.204762	853752	9.200000e+00
1600677	9300	2015-04-01 00:01:14	104.100	55.822763	20.227155	621.000000	529.000000	55.822769	20.226505	869149	9.200000e+00
1600677	9300	2015-04-01 00:01:14	99.638	55.829996	20.253350	635.000000	519.000000	55.829907	20.254178	888753	9.200000e+00
1600677	9300	2015-04-01 00:01:14	79.383	55.834214	20.281561	649.000000	513.000000	55.834190	20.281851	908361	9.200000e+00
1600677	9300	2015-04-01 00:01:14	67.024	55.835253	20.310698	664.000000	512.000000	55.834904	20.311500	929375	9.200000e+00
1600677	9300	2015-04-01 00:01:14	66.749	55.833073	20.339634	678.000000	515.000000	55.832762	20.339173	948992	9.200000e+00
1600677	9300	2015-04-01 00:01:14	66.604	55.827758	20.367250	692.000000	522.000000	55.827766	20.366846	968613	9.200000e+00
1600677	9300	2015-04-01 00:01:14	66.430	55.819514	20.392479	705.000000	534.000000	55.819201	20.392543	986838	9.200000e+00
1600677	9300	2015-04-01 00:01:14	66.257	55.808659	20.414348	716.000000	549.000000	55.808494	20.414286	1002264	9.200000e+00
1600677	9300	2015-04-01 00:01:14	65.999	55.795613	20.432017	725.000000	567.000000	55.795646	20.432075	1014891	9.200000e+00
1600677	9300	2015-04-01 00:01:14	65.536	55.780879	20.444807	731.000000	588.000000	55.780657	20.443935	1023318	9.200000e+00
1600677	9300	2015-04-01 00:01:14	64.127	55.765024	20.452231	735.000000	610.000000	55.764954	20.451842	1028944	9.200000e+00
1600677	9300	2015-04-01 00:01:14	0.000	55.748659	20.454012	736.000000	633.000000	55.748537	20.453819	1030368	9.200000e+00
1600677	9300	2015-04-01 00:01:14	64.151	55.732412	20.450086	734.000000	656.000000	55.732120	20.449865	1027589	9.200000e+00
1600677	9300	2015-04-01 00:01:14	65.602	55.716909	20.440612	729.000000	677.000000	55.717131	20.439982	1020605	9.200000e+00
1600677	9300	2015-04-01 00:01:14	66.120	55.702743	20.425960	722.000000	697.000000	55.702855	20.426146	1010818	9.200000e+00
1600677	9300	2015-04-01 00:01:14	66.398	55.690457	20.406696	712.000000	714.000000	55.690721	20.406379	996825	9.200000e+00
1600677	9300	2015-04-01 00:01:14	66.583	55.680521	20.383560	700.000000	728.000000	55.680728	20.382659	980027	9.200000e+00
1600677	9300	2015-04-01 00:01:14	66.755	55.673316	20.357441	687.000000	738.000000	55.673590	20.356963	961824	9.200000e+00
1600677	9300	2015-04-01 00:01:14	66.900	55.669115	20.329338	673.000000	744.000000	55.669308	20.329290	942216	9.200000e+00
1600677	9300	2015-04-01 00:01:14	67.153	55.668081	20.300325	658.000000	746.000000	55.667880	20.299641	921203	9.200000e+00
1600677	9300	2015-04-01 00:01:14	79.502	55.670252	20.271509	644.000000	743.000000	55.670021	20.271968	901586	9.200000e+00
1600677	9300	2015-04-01 00:01:14	99.745	55.675545	20.243991	630.000000	735.000000	55.675732	20.244295	881964	9.200000e+00
1600677	9300	2015-04-01 00:01:14	104.166	55.683759	20.218823	617.000000	724.000000	55.683583	20.218598	863740	9.200000e+00
1600677	9300	2015-04-01 00:01:14	87.327	55.694579	20.196970	606.000000	709.000000	55.694290	20.196855	848314	9.200000e+00
1600677	9300	2015-04-01 00:01:14	69.491	55.707591	20.179269	597.000000	690.000000	55.707852	20.179066	835686	9.200000e+00
1600677	9300	2015-04-01 00:01:14	66.106	55.722298	20.166402	591.000000	670.000000	55.722127	20.167206	827260	9.200000e+00
1600677	9300	2015-04-01 00:01:14	64.979	55.738136	20.158870	587.000000	648.000000	55.737830	20.159299	821634	9.200000e+00
1600677	9600	2015-04-01 00:01:14	0.000	55.754585	20.152174	583.000000	625.000000	55.754247	20.151393	816007	9.200000e+00
1600677	9600	2015-04-01 00:01:14	64.811	55.771364	20.156101	585.000000	601.000000	55.771378	20.155346	818785	9.200000e+00
1600677	9600	2015-04-01 00:01:14	65.935	55.787390	20.165777	590.000000	579.000000	55.787081	20.165229	825768	9.200000e+00
1600677	9600	2015-04-01 00:01:14	69.297	55.802045	20.180837	598.000000	558.000000	55.802070	20.181042	836955	9.200000e+00
1600677	9600	2015-04-01 00:01:14	87.082	55.814764	20.200707	608.000000	540.000000	55.814918	20.200809	850947	9.200000e+00
1600677	9600	2015-04-01 00:01:14	103.832	55.825056	20.224623	620.000000	526.000000	55.824911	20.224528	867745	9.200000e+00
1600677	9600	2015-04-01 00:01:14	99.381	55.832523	20.251664	634.000000	515.000000	55.832762	20.252201	887348	9.200000e+00
1600677	9600	2015-04-01 00:01:14	79.177	55.836877	20.280787	648.000000	509.000000	55.837045	20.279874	906956	9.200000e+00
1600677	9600	2015-04-01 00:01:14	66.849	55.837949	20.310866	664.000000	508.000000	55.837759	20.311500	929371	9.200000e+00
1600677	9600	2015-04-01 00:01:14	66.574	55.835699	20.340737	679.000000	511.000000	55.835617	20.341150	950389	9.200000e+00
1600677	9600	2015-04-01 00:01:14	66.427	55.830212	20.369246	693.000000	519.000000	55.829907	20.368823	970011	9.200000e+00
1600677	9600	2015-04-01 00:01:14	66.253	55.821701	20.395290	706.000000	530.000000	55.822056	20.394519	988235	9.200000e+00
1600677	9600	2015-04-01 00:01:14	66.081	55.810496	20.417865	718.000000	546.000000	55.810635	20.418239	1005063	9.200000e+00
1600677	9600	2015-04-01 00:01:14	65.824	55.797028	20.436102	727.000000	565.000000	55.797074	20.436029	1017691	9.200000e+00
1600677	9600	2015-04-01 00:01:14	65.364	55.781818	20.449304	734.000000	586.000000	55.782084	20.449865	1027519	9.200000e+00
1600677	9600	2015-04-01 00:01:14	63.958	55.765452	20.456966	738.000000	609.000000	55.765667	20.457772	1033146	9.200000e+00
1600677	9600	2015-04-01 00:01:14	0.000	55.748559	20.458802	739.000000	633.000000	55.748537	20.459748	1034571	9.200000e+00
1600677	9600	2015-04-01 00:01:14	63.983	55.731789	20.454748	736.000000	656.000000	55.732120	20.453819	1030391	9.200000e+00
1600677	9600	2015-04-01 00:01:14	65.432	55.715785	20.444967	732.000000	679.000000	55.715703	20.445912	1024810	9.200000e+00
1600677	9600	2015-04-01 00:01:14	65.949	55.701163	20.429841	724.000000	699.000000	55.701428	20.430099	1013622	9.200000e+00
1600677	9600	2015-04-01 00:01:14	66.228	55.688481	20.409955	714.000000	717.000000	55.688580	20.410332	999630	9.200000e+00
1600677	9600	2015-04-01 00:01:14	66.412	55.678226	20.386074	702.000000	732.000000	55.677873	20.386613	982833	9.200000e+00
1600677	9600	2015-04-01 00:01:14	66.585	55.670788	20.359113	688.000000	742.000000	55.670735	20.358940	963229	9.200000e+00
1600677	9600	2015-04-01 00:01:14	66.729	55.666452	20.330105	673.000000	748.000000	55.666453	20.329290	942220	9.200000e+00
1600677	9600	2015-04-01 00:01:14	66.982	55.665385	20.300158	658.000000	749.000000	55.665739	20.299641	921206	9.200000e+00
1600677	9600	2015-04-01 00:01:14	79.298	55.667625	20.270414	643.000000	746.000000	55.667880	20.269991	900188	9.200000e+00
1600677	9600	2015-04-01 00:01:14	99.490	55.673089	20.242011	629.000000	739.000000	55.672877	20.242318	880567	9.200000e+00
1600677	9600	2015-04-01 00:01:14	103.899	55.681567	20.216032	616.000000	727.000000	55.681442	20.216622	862342	9.200000e+00
1600677	9600	2015-04-01 00:01:14	87.104	55.692736	20.193474	604.000000	711.000000	55.692862	20.192902	845514	9.200000e+00
1600677	9600	2015-04-01 00:01:14	69.313	55.706167	20.175201	595.000000	692.000000	55.706424	20.175112	832886	9.200000e+00
1600677	9600	2015-04-01 00:01:14	65.937	55.721348	20.161919	588.000000	671.000000	55.721413	20.161276	823058	9.200000e+00
1600677	9600	2015-04-01 00:01:14	64.813	55.737696	20.154141	584.000000	648.000000	55.737830	20.153369	817431	9.200000e+00
1600677	9900	2015-04-01 00:01:14	0.000	55.754673	20.147382	581.000000	624.000000	55.754961	20.147439	813204	9.200000e+00
1600677	9900	2015-04-01 00:01:14	64.650	55.771977	20.151429	583.000000	600.000000	55.772091	20.151393	815982	9.200000e+00
1600677	9900	2015-04-01 00:01:14	65.771	55.788504	20.161406	588.000000	577.000000	55.788508	20.161276	822964	9.200000e+00
1600677	9900	2015-04-01 00:01:14	69.124	55.803617	20.176936	596.000000	556.000000	55.803498	20.177089	834151	9.200000e+00
1600677	9900	2015-04-01 00:01:14	86.865	55.816734	20.197426	606.000000	537.000000	55.817059	20.196855	848142	9.200000e+00
1600677	9900	2015-04-01 00:01:14	103.573	55.827348	20.222090	619.000000	523.000000	55.827052	20.222552	866341	9.200000e+00
1600677	9900	2015-04-01 00:01:14	99.132	55.835049	20.249978	633.000000	512.000000	55.834904	20.250225	885944	9.200000e+00
1600677	9900	2015-04-01 00:01:14	78.977	55.839539	20.280013	648.000000	506.000000	55.839186	20.279874	906953	9.200000e+00
1600677	9900	2015-04-01 00:01:14	66.679	55.840645	20.311034	664.000000	504.000000	55.840614	20.311500	929367	9.200000e+00
1600677	9900	2015-04-01 00:01:14	66.404	55.838324	20.341841	679.000000	507.000000	55.838473	20.341150	950385	9.200000e+00
1600677	9900	2015-04-01 00:01:14	66.255	55.832666	20.371242	694.000000	515.000000	55.832762	20.370800	971408	9.200000e+00
1600677	9900	2015-04-01 00:01:14	66.082	55.823889	20.398101	708.000000	527.000000	55.824197	20.398473	991034	9.200000e+00
1600677	9900	2015-04-01 00:01:14	65.910	55.812333	20.421382	720.000000	544.000000	55.812063	20.422192	1007863	9.200000e+00
1600677	9900	2015-04-01 00:01:14	65.653	55.798444	20.440189	729.000000	563.000000	55.798501	20.439982	1020491	9.200000e+00
1600677	9900	2015-04-01 00:01:14	65.196	55.782758	20.453801	736.000000	585.000000	55.782798	20.453819	1030320	9.200000e+00
1600677	9900	2015-04-01 00:01:14	63.794	55.765879	20.461701	740.000000	609.000000	55.765667	20.461725	1035948	9.200000e+00
1600677	9900	2015-04-01 00:01:14	0.000	55.748458	20.463592	741.000000	633.000000	55.748537	20.463702	1037373	9.200000e+00
1600677	9900	2015-04-01 00:01:14	63.820	55.731164	20.459409	739.000000	657.000000	55.731406	20.459748	1034595	9.200000e+00
1600677	9900	2015-04-01 00:01:14	65.266	55.714662	20.449321	734.000000	680.000000	55.714989	20.449865	1027613	9.200000e+00
1600677	9900	2015-04-01 00:01:14	65.784	55.699583	20.433721	726.000000	702.000000	55.699286	20.434052	1016427	9.200000e+00
1600677	9900	2015-04-01 00:01:14	66.063	55.686505	20.413213	715.000000	720.000000	55.686438	20.412309	1001034	9.200000e+00
1600677	9900	2015-04-01 00:01:14	66.247	55.675930	20.388587	703.000000	735.000000	55.675732	20.388589	984237	9.200000e+00
1600677	9900	2015-04-01 00:01:14	66.419	55.668260	20.360785	689.000000	745.000000	55.668594	20.360916	964633	9.200000e+00
1600677	9900	2015-04-01 00:01:14	66.563	55.663789	20.330873	674.000000	752.000000	55.663597	20.331267	943625	9.200000e+00
1600677	9900	2015-04-01 00:01:14	66.815	55.662688	20.299991	658.000000	753.000000	55.662884	20.299641	921210	9.200000e+00
1600677	9900	2015-04-01 00:01:14	79.101	55.664999	20.269320	643.000000	750.000000	55.665025	20.269991	900192	9.200000e+00
1600677	9900	2015-04-01 00:01:14	99.242	55.670633	20.240031	628.000000	742.000000	55.670735	20.240341	879169	9.200000e+00
1600677	9900	2015-04-01 00:01:14	103.640	55.679376	20.213242	614.000000	730.000000	55.679300	20.212668	859543	9.200000e+00
1600677	9900	2015-04-01 00:01:14	86.887	55.690893	20.189979	603.000000	714.000000	55.690721	20.190925	844116	9.200000e+00
1600677	9900	2015-04-01 00:01:14	69.141	55.704743	20.171134	593.000000	694.000000	55.704996	20.171159	830086	9.200000e+00
1600677	9900	2015-04-01 00:01:14	65.773	55.720398	20.157436	586.000000	672.000000	55.720700	20.157323	820257	9.200000e+00
1600677	9900	2015-04-01 00:01:14	64.652	55.737257	20.149413	582.000000	649.000000	55.737116	20.149416	814630	9.200000e+00
1600677	10200	2015-04-01 00:01:14	0.000	55.754761	20.142591	579.000000	624.000000	55.754961	20.143486	810402	9.200000e+00
1600677	10200	2015-04-01 00:01:14	64.493	55.772589	20.146758	581.000000	599.000000	55.772805	20.147439	813179	9.200000e+00
1600677	10200	2015-04-01 00:01:14	65.612	55.789618	20.157036	586.000000	575.000000	55.789936	20.157323	820160	9.200000e+00
1600677	10200	2015-04-01 00:01:14	68.957	55.805190	20.173035	594.000000	554.000000	55.804925	20.173136	831347	9.200000e+00
1600677	10200	2015-04-01 00:01:14	86.655	55.818704	20.194146	605.000000	535.000000	55.818487	20.194879	846739	9.200000e+00
1600677	10200	2015-04-01 00:01:14	103.321	55.829641	20.219558	617.000000	519.000000	55.829907	20.218598	863535	9.200000e+00
1600677	10200	2015-04-01 00:01:14	98.890	55.837575	20.248292	632.000000	508.000000	55.837759	20.248248	884539	9.200000e+00
1600677	10200	2015-04-01 00:01:14	78.783	55.842202	20.279239	648.000000	502.000000	55.842041	20.279874	906949	9.200000e+00
1600677	10200	2015-04-01 00:01:14	66.514	55.843342	20.311202	664.000000	500.000000	55.843469	20.311500	929363	9.200000e+00
1600677	10200	2015-04-01 00:01:14	66.238	55.840950	20.342944	680.000000	504.000000	55.840614	20.343127	951783	9.200000e+00
1600677	10200	2015-04-01 00:01:14	66.088	55.835120	20.373238	695.000000	512.000000	55.834904	20.372776	972806	9.200000e+00
1600677	10200	2015-04-01 00:01:14	65.916	55.826076	20.400912	709.000000	524.000000	55.826338	20.400449	992432	9.200000e+00
1600677	10200	2015-04-01 00:01:14	65.744	55.814169	20.424899	721.000000	541.000000	55.814204	20.424169	1009261	9.200000e+00
1600677	10200	2015-04-01 00:01:14	65.488	55.799859	20.444275	731.000000	561.000000	55.799929	20.443935	1023291	9.200000e+00
1600677	10200	2015-04-01 00:01:14	65.033	55.783697	20.458299	738.000000	584.000000	55.783512	20.457772	1033121	9.200000e+00
1600677	10200	2015-04-01 00:01:14	63.635	55.766307	20.466437	742.000000	608.000000	55.766381	20.465678	1038749	9.200000e+00
1600677	10200	2015-04-01 00:01:14	0.000	55.748358	20.468383	743.000000	633.000000	55.748537	20.467655	1040175	9.200000e+00
1600677	10200	2015-04-01 00:01:14	63.662	55.730540	20.464071	741.000000	658.000000	55.730692	20.463702	1037398	9.200000e+00
1600677	10200	2015-04-01 00:01:14	65.106	55.713538	20.453675	736.000000	682.000000	55.713562	20.453819	1030417	9.200000e+00
1600677	10200	2015-04-01 00:01:14	65.623	55.698002	20.437601	728.000000	704.000000	55.697859	20.438005	1019231	9.200000e+00
1600677	10200	2015-04-01 00:01:14	65.903	55.684529	20.416472	717.000000	723.000000	55.684297	20.416262	1003839	9.200000e+00
1600677	10200	2015-04-01 00:01:14	66.086	55.673634	20.391099	704.000000	738.000000	55.673590	20.390566	985641	9.200000e+00
1600677	10200	2015-04-01 00:01:14	66.258	55.665732	20.362457	690.000000	749.000000	55.665739	20.362893	966038	9.200000e+00
1600677	10200	2015-04-01 00:01:14	66.402	55.661126	20.331640	674.000000	755.000000	55.661456	20.331267	943628	9.200000e+00
1600677	10200	2015-04-01 00:01:14	66.653	55.659992	20.299825	658.000000	757.000000	55.660029	20.299641	921214	9.200000e+00
1600677	10200	2015-04-01 00:01:14	78.910	55.662372	20.268227	642.000000	754.000000	55.662170	20.268014	898795	9.200000e+00
1600677	10200	2015-04-01 00:01:14	99.002	55.668177	20.238051	627.000000	746.000000	55.667880	20.238365	877772	9.200000e+00
1600677	10200	2015-04-01 00:01:14	103.390	55.677184	20.210451	613.000000	733.000000	55.677159	20.210692	858145	9.200000e+00
1600677	10200	2015-04-01 00:01:14	86.677	55.689049	20.186484	601.000000	716.000000	55.689293	20.186972	841316	9.200000e+00
1600677	10200	2015-04-01 00:01:14	68.973	55.703319	20.167068	591.000000	696.000000	55.703569	20.167206	827286	9.200000e+00
1600677	10200	2015-04-01 00:01:14	65.614	55.719448	20.152952	584.000000	674.000000	55.719272	20.153369	817457	9.200000e+00
1600677	10200	2015-04-01 00:01:14	64.495	55.736817	20.144685	580.000000	649.000000	55.737116	20.145463	811828	9.200000e+00
1600677	10500	2015-04-01 00:01:14	0.000	55.754848	20.137799	576.000000	624.000000	55.754961	20.137556	806199	9.200000e+00
1600677	10500	2015-04-01 00:01:14	64.341	55.773202	20.142087	578.000000	598.000000	55.773519	20.141509	808975	9.200000e+00
1600677	10500	2015-04-01 00:01:14	65.457	55.790731	20.152665	584.000000	574.000000	55.790650	20.153369	817357	9.200000e+00
1600677	10500	2015-04-01 00:01:14	68.794	55.806762	20.169134	592.000000	551.000000	55.807066	20.169182	828542	9.200000e+00
1600677	10500	2015-04-01 00:01:14	86.451	55.820675	20.190865	603.000000	532.000000	55.820628	20.190925	843934	9.200000e+00
1600677	10500	2015-04-01 00:01:14	103.076	55.831933	20.217025	616.000000	516.000000	55.832049	20.216622	862131	9.200000e+00
1600677	10500	2015-04-01 00:01:14	98.655	55.840102	20.246605	631.000000	505.000000	55.839900	20.246271	883135	9.200000e+00
1600677	10500	2015-04-01 00:01:14	78.595	55.844865	20.278464	647.000000	498.000000	55.844897	20.277898	905544	9.200000e+00
1600677	10500	2015-04-01 00:01:14	66.354	55.846038	20.311370	664.000000	496.000000	55.846324	20.311500	929359	9.200000e+00
1600677	10500	2015-04-01 00:01:14	66.078	55.843576	20.344048	680.000000	500.000000	55.843469	20.343127	951779	9.200000e+00
1600677	10500	2015-04-01 00:01:14	65.927	55.837574	20.375235	696.000000	508.000000	55.837759	20.374753	974203	9.200000e+00
1600677	10500	2015-04-01 00:01:14	65.755	55.828264	20.403724	711.000000	521.000000	55.828480	20.404403	995231	9.200000e+00
1600677	10500	2015-04-01 00:01:14	65.583	55.816006	20.428416	723.000000	538.000000	55.816345	20.428122	1012060	9.200000e+00
1600677	10500	2015-04-01 00:01:14	65.327	55.801274	20.448362	733.000000	559.000000	55.801356	20.447889	1026091	9.200000e+00
1600677	10500	2015-04-01 00:01:14	64.873	55.784636	20.462797	741.000000	582.000000	55.784939	20.463702	1037322	9.200000e+00
1600677	10500	2015-04-01 00:01:14	63.480	55.766734	20.471172	745.000000	608.000000	55.766381	20.471608	1042952	9.200000e+00
1600677	10500	2015-04-01 00:01:14	0.000	55.748257	20.473173	746.000000	633.000000	55.748537	20.473585	1044378	9.200000e+00
1600677	10500	2015-04-01 00:01:14	63.509	55.729916	20.468732	744.000000	659.000000	55.729979	20.469632	1041602	9.200000e+00
1600677	10500	2015-04-01 00:01:14	64.950	55.712414	20.458029	738.000000	684.000000	55.712134	20.457772	1033221	9.200000e+00
1600677	10500	2015-04-01 00:01:14	65.467	55.696422	20.441481	730.000000	706.000000	55.696431	20.441959	1022035	9.200000e+00
1600677	10500	2015-04-01 00:01:14	65.747	55.682553	20.419730	719.000000	725.000000	55.682869	20.420216	1006643	9.200000e+00
1600677	10500	2015-04-01 00:01:14	65.931	55.671338	20.393612	706.000000	741.000000	55.671449	20.394519	988446	9.200000e+00
1600677	10500	2015-04-01 00:01:14	66.102	55.663204	20.364128	691.000000	753.000000	55.662884	20.364870	967443	9.200000e+00
1600677	10500	2015-04-01 00:01:14	66.245	55.658463	20.332407	675.000000	759.000000	55.658601	20.333243	945033	9.200000e+00
1600677	10500	2015-04-01 00:01:14	66.496	55.657296	20.299658	658.000000	761.000000	55.657173	20.299641	921218	9.200000e+00
1600677	10500	2015-04-01 00:01:14	78.724	55.659746	20.267133	642.000000	757.000000	55.660029	20.268014	898798	9.200000e+00
1600677	10500	2015-04-01 00:01:14	98.768	55.665721	20.236072	626.000000	749.000000	55.665739	20.236388	876374	9.200000e+00
1600677	10500	2015-04-01 00:01:14	103.146	55.674992	20.207661	611.000000	736.000000	55.675018	20.206739	855346	9.200000e+00
1600677	10500	2015-04-01 00:01:14	86.472	55.687206	20.182989	599.000000	719.000000	55.687152	20.183019	838517	9.200000e+00
1600677	10500	2015-04-01 00:01:14	68.811	55.701895	20.163001	589.000000	698.000000	55.702141	20.163252	824486	9.200000e+00
1600677	10500	2015-04-01 00:01:14	65.459	55.718497	20.148470	582.000000	675.000000	55.718558	20.149416	814656	9.200000e+00
1600677	10500	2015-04-01 00:01:14	64.343	55.736377	20.139957	577.000000	650.000000	55.736403	20.139533	807626	9.200000e+00
1600677	10800	2015-04-01 00:01:14	0.000	55.754936	20.133007	574.000000	624.000000	55.754961	20.133603	803397	9.200000e+00
1600677	10800	2015-04-01 00:01:14	64.193	55.773814	20.137415	576.000000	598.000000	55.773519	20.137556	806173	9.200000e+00
1600677	10800	2015-04-01 00:01:14	65.307	55.791845	20.148294	581.000000	572.000000	55.792077	20.147439	813152	9.200000e+00
1600677	10800	2015-04-01 00:01:14	68.636	55.808333	20.165232	590.000000	549.000000	55.808494	20.165229	825738	9.200000e+00
1600677	10800	2015-04-01 00:01:14	86.252	55.822645	20.187584	601.000000	529.000000	55.822769	20.186972	841129	9.200000e+00
1600677	10800	2015-04-01 00:01:14	102.838	55.834225	20.214491	615.000000	513.000000	55.834190	20.214645	860727	9.200000e+00
1600677	10800	2015-04-01 00:01:14	98.426	55.842628	20.244919	630.000000	501.000000	55.842755	20.244295	881730	9.200000e+00
1600677	10800	2015-04-01 00:01:14	78.412	55.847528	20.277690	647.000000	494.000000	55.847752	20.277898	905540	9.200000e+00
1600677	10800	2015-04-01 00:01:14	66.199	55.848734	20.311538	664.000000	493.000000	55.848465	20.311500	929356	9.200000e+00
1600677	10800	2015-04-01 00:01:14	65.922	55.846202	20.345152	681.000000	496.000000	55.846324	20.345103	953176	9.200000e+00
1600677	10800	2015-04-01 00:01:14	65.770	55.840028	20.377232	697.000000	505.000000	55.839900	20.376730	975601	9.200000e+00
1600677	10800	2015-04-01 00:01:14	65.598	55.830451	20.406536	712.000000	518.000000	55.830621	20.406379	996629	9.200000e+00
1600677	10800	2015-04-01 00:01:14	65.426	55.817842	20.431934	725.000000	536.000000	55.817773	20.432075	1014860	9.200000e+00
1600677	10800	2015-04-01 00:01:14	65.171	55.802689	20.452449	735.000000	557.000000	55.802784	20.451842	1028891	9.200000e+00
1600677	10800	2015-04-01 00:01:14	64.718	55.785575	20.467295	743.000000	581.000000	55.785653	20.467655	1040123	9.200000e+00
1600677	10800	2015-04-01 00:01:14	63.329	55.767162	20.475907	747.000000	607.000000	55.767095	20.475562	1045753	9.200000e+00
1600677	10800	2015-04-01 00:01:14	0.000	55.748157	20.477963	748.000000	634.000000	55.747823	20.477538	1047181	9.200000e+00
1600677	10800	2015-04-01 00:01:14	63.360	55.729291	20.473393	746.000000	660.000000	55.729265	20.473585	1044405	9.200000e+00
1600677	10800	2015-04-01 00:01:14	64.799	55.711289	20.462382	740.000000	685.000000	55.711420	20.461725	1036024	9.200000e+00
1600677	10800	2015-04-01 00:01:14	65.315	55.694841	20.445361	732.000000	708.000000	55.695004	20.445912	1024839	9.200000e+00
1600677	10800	2015-04-01 00:01:14	65.596	55.680577	20.422988	720.000000	728.000000	55.680728	20.422192	1008047	9.200000e+00
1600677	10800	2015-04-01 00:01:14	65.779	55.669042	20.396124	707.000000	744.000000	55.669308	20.396496	989850	9.200000e+00
1600677	10800	2015-04-01 00:01:14	65.950	55.660676	20.365799	691.000000	756.000000	55.660742	20.364870	967446	9.200000e+00
1600677	10800	2015-04-01 00:01:14	66.093	55.655800	20.333174	675.000000	763.000000	55.655746	20.333243	945037	9.200000e+00
1600677	10800	2015-04-01 00:01:14	66.343	55.654599	20.299492	658.000000	765.000000	55.654318	20.299641	921222	9.200000e+00
1600677	10800	2015-04-01 00:01:14	78.543	55.657120	20.266039	641.000000	761.000000	55.657173	20.266038	897401	9.200000e+00
1600677	10800	2015-04-01 00:01:14	98.541	55.663265	20.234093	625.000000	752.000000	55.663597	20.234412	874976	9.200000e+00
1600677	10800	2015-04-01 00:01:14	102.909	55.672800	20.204871	610.000000	739.000000	55.672877	20.204762	853948	9.200000e+00
1600677	10800	2015-04-01 00:01:14	86.274	55.685362	20.179494	597.000000	722.000000	55.685011	20.179066	835718	9.200000e+00
1600677	10800	2015-04-01 00:01:14	68.652	55.700470	20.158935	587.000000	700.000000	55.700714	20.159299	821686	9.200000e+00
1600677	10800	2015-04-01 00:01:14	65.309	55.717547	20.143987	579.000000	676.000000	55.717844	20.143486	810454	9.200000e+00
1600677	10800	2015-04-01 00:01:14	64.195	55.735937	20.135229	575.000000	651.000000	55.735689	20.135580	804825	9.200000e+00
1600677	11100	2015-04-01 00:01:14	0.000	55.755023	20.128215	571.000000	624.000000	55.754961	20.127673	799194	9.200000e+00
1600677	11100	2015-04-01 00:01:14	64.050	55.774426	20.132743	574.000000	597.000000	55.774233	20.133603	803370	9.200000e+00
1600677	11100	2015-04-01 00:01:14	65.160	55.792958	20.143922	579.000000	571.000000	55.792791	20.143486	810349	9.200000e+00
1600677	11100	2015-04-01 00:01:14	68.482	55.809905	20.161330	588.000000	547.000000	55.809921	20.161276	822934	9.200000e+00
1600677	11100	2015-04-01 00:01:14	86.058	55.824615	20.184302	600.000000	526.000000	55.824911	20.184996	839725	9.200000e+00
1600677	11100	2015-04-01 00:01:14	102.607	55.836518	20.211958	614.000000	510.000000	55.836331	20.212668	859323	9.200000e+00
1600677	11100	2015-04-01 00:01:14	98.204	55.845154	20.243232	629.000000	498.000000	55.844897	20.242318	880326	9.200000e+00
1600677	11100	2015-04-01 00:01:14	78.234	55.850190	20.276916	647.000000	491.000000	55.849893	20.277898	905537	9.200000e+00
1600677	11100	2015-04-01 00:01:14	66.047	55.851431	20.311706	664.000000	489.000000	55.851320	20.311500	929352	9.200000e+00
1600677	11100	2015-04-01 00:01:14	65.771	55.848828	20.346257	682.000000	492.000000	55.849179	20.347080	954573	9.200000e+00
1600677	11100	2015-04-01 00:01:14	65.617	55.842482	20.379229	698.000000	501.000000	55.842755	20.378706	976998	9.200000e+00
1600677	11100	2015-04-01 00:01:14	65.445	55.832638	20.409348	714.000000	515.000000	55.832762	20.410332	999428	9.200000e+00
1600677	11100	2015-04-01 00:01:14	65.273	55.819679	20.435452	727.000000	533.000000	55.819914	20.436029	1017659	9.200000e+00
1600677	11100	2015-04-01 00:01:14	65.019	55.804104	20.456537	737.000000	555.000000	55.804211	20.455795	1031691	9.200000e+00
1600677	11100	2015-04-01 00:01:14	64.567	55.786514	20.471793	745.000000	580.000000	55.786367	20.471608	1042924	9.200000e+00
1600677	11100	2015-04-01 00:01:14	63.182	55.767589	20.480643	750.000000	606.000000	55.767809	20.481491	1049955	9.200000e+00
1600677	11100	2015-04-01 00:01:14	0.000	55.748056	20.482753	751.000000	634.000000	55.747823	20.483468	1051384	9.200000e+00
1600677	11100	2015-04-01 00:01:14	63.215	55.728666	20.478054	748.000000	661.000000	55.728551	20.477538	1047208	9.200000e+00
1600677	11100	2015-04-01 00:01:14	64.652	55.710165	20.466735	743.000000	687.000000	55.709993	20.467655	1040229	9.200000e+00
1600677	11100	2015-04-01 00:01:14	65.168	55.693260	20.449240	734.000000	710.000000	55.693576	20.449865	1027643	9.200000e+00
1600677	11100	2015-04-01 00:01:14	65.449	55.678601	20.426245	722.000000	731.000000	55.678587	20.426146	1010852	9.200000e+00
1600677	11100	2015-04-01 00:01:14	65.632	55.666746	20.398636	708.000000	748.000000	55.666453	20.398473	991255	9.200000e+00
1600677	11100	2015-04-01 00:01:14	65.802	55.658148	20.367470	692.000000	760.000000	55.657887	20.366846	968851	9.200000e+00
1600677	11100	2015-04-01 00:01:14	65.945	55.653137	20.333940	675.000000	767.000000	55.652891	20.333243	945041	9.200000e+00
1600677	11100	2015-04-01 00:01:14	66.194	55.651903	20.299325	658.000000	768.000000	55.652177	20.299641	921225	9.200000e+00
1600677	11100	2015-04-01 00:01:14	78.367	55.654493	20.264946	640.000000	765.000000	55.654318	20.264061	896004	9.200000e+00
1600677	11100	2015-04-01 00:01:14	98.321	55.660808	20.232114	624.000000	756.000000	55.660742	20.232435	873579	9.200000e+00
1600677	11100	2015-04-01 00:01:14	102.678	55.670608	20.202082	609.000000	742.000000	55.670735	20.202785	852550	9.200000e+00
1600677	11100	2015-04-01 00:01:14	86.080	55.683519	20.176000	595.000000	724.000000	55.683583	20.175112	832918	9.200000e+00
1600677	11100	2015-04-01 00:01:14	68.499	55.699046	20.154870	585.000000	702.000000	55.699286	20.155346	818886	9.200000e+00
1600677	11100	2015-04-01 00:01:14	65.162	55.716596	20.139504	577.000000	678.000000	55.716417	20.139533	807654	9.200000e+00
1600677	11100	2015-04-01 00:01:14	64.051	55.735497	20.130501	572.000000	651.000000	55.735689	20.129650	800622	9.200000e+00
1600677	11400	2015-04-01 00:01:14	0.000	55.755110	20.123423	569.000000	624.000000	55.754961	20.123720	796392	9.200000e+00
1600677	11400	2015-04-01 00:01:14	63.909	55.775037	20.128071	571.000000	596.000000	55.774946	20.127673	799166	9.200000e+00
1600677	11400	2015-04-01 00:01:14	65.018	55.794071	20.139550	577.000000	569.000000	55.794218	20.139533	807545	9.200000e+00
1600677	11400	2015-04-01 00:01:14	68.332	55.811477	20.157427	586.000000	545.000000	55.811349	20.157323	820130	9.200000e+00
1600677	11400	2015-04-01 00:01:14	85.870	55.826585	20.181020	598.000000	524.000000	55.826338	20.181042	836921	9.200000e+00
1600677	11400	2015-04-01 00:01:14	102.381	55.838810	20.209424	612.000000	507.000000	55.838473	20.208715	856518	9.200000e+00
1600677	11400	2015-04-01 00:01:14	97.987	55.847681	20.241545	629.000000	494.000000	55.847752	20.242318	880322	9.200000e+00
1600677	11400	2015-04-01 00:01:14	78.060	55.852853	20.276141	646.000000	487.000000	55.852748	20.275921	904132	9.200000e+00
1600677	11400	2015-04-01 00:01:14	65.900	55.854127	20.311874	664.000000	485.000000	55.854176	20.311500	929348	9.200000e+00
1600677	11400	2015-04-01 00:01:14	65.623	55.851453	20.347361	682.000000	489.000000	55.851320	20.347080	954570	9.200000e+00
1600677	11400	2015-04-01 00:01:14	65.468	55.844935	20.381226	699.000000	498.000000	55.844897	20.380683	978396	9.200000e+00
1600677	11400	2015-04-01 00:01:14	65.296	55.834826	20.412161	715.000000	512.000000	55.834904	20.412309	1000826	9.200000e+00
1600677	11400	2015-04-01 00:01:14	65.123	55.821515	20.438971	728.000000	531.000000	55.821342	20.438005	1019058	9.200000e+00
1600677	11400	2015-04-01 00:01:14	64.870	55.805518	20.460624	739.000000	553.000000	55.805639	20.459748	1034491	9.200000e+00
1600677	11400	2015-04-01 00:01:14	64.420	55.787453	20.476292	747.000000	578.000000	55.787794	20.475562	1045724	9.200000e+00
1600677	11400	2015-04-01 00:01:14	63.040	55.768015	20.485378	752.000000	606.000000	55.767809	20.485445	1052757	9.200000e+00
1600677	11400	2015-04-01 00:01:14	0.000	55.747954	20.487543	753.000000	634.000000	55.747823	20.487421	1054186	9.200000e+00
1600677	11400	2015-04-01 00:01:14	63.074	55.728041	20.482715	751.000000	662.000000	55.727837	20.483468	1051412	9.200000e+00
1600677	11400	2015-04-01 00:01:14	64.509	55.709040	20.471088	745.000000	688.000000	55.709279	20.471608	1043032	9.200000e+00
1600677	11400	2015-04-01 00:01:14	65.024	55.691680	20.453119	736.000000	713.000000	55.691435	20.453819	1030448	9.200000e+00
1600677	11400	2015-04-01 00:01:14	65.306	55.676624	20.429502	724.000000	734.000000	55.676445	20.430099	1013657	9.200000e+00
1600677	11400	2015-04-01 00:01:14	65.488	55.664449	20.401147	709.000000	751.000000	55.664311	20.400449	992659	9.200000e+00
1600677	11400	2015-04-01 00:01:14	65.658	55.655620	20.369141	693.000000	763.000000	55.655746	20.368823	970255	9.200000e+00
1600677	11400	2015-04-01 00:01:14	65.801	55.650474	20.334707	676.000000	770.000000	55.650749	20.335220	946445	9.200000e+00
1600677	11400	2015-04-01 00:01:14	66.050	55.649207	20.299159	658.000000	772.000000	55.649322	20.299641	921229	9.200000e+00
1600677	11400	2015-04-01 00:01:14	78.195	55.651867	20.263853	640.000000	768.000000	55.652177	20.264061	896007	9.200000e+00
1600677	11400	2015-04-01 00:01:14	98.106	55.658352	20.230135	623.000000	759.000000	55.658601	20.230458	872181	9.200000e+00
1600677	11400	2015-04-01 00:01:14	102.454	55.668416	20.199293	607.000000	745.000000	55.668594	20.198832	849751	9.200000e+00
1600677	11400	2015-04-01 00:01:14	85.892	55.681675	20.172507	594.000000	727.000000	55.681442	20.173136	831520	9.200000e+00
1600677	11400	2015-04-01 00:01:14	68.349	55.697621	20.150804	583.000000	704.000000	55.697859	20.151393	816086	9.200000e+00
1600677	11400	2015-04-01 00:01:14	65.020	55.715645	20.135022	575.000000	679.000000	55.715703	20.135580	804853	9.200000e+00
1600677	11400	2015-04-01 00:01:14	63.911	55.735056	20.125774	570.000000	652.000000	55.734975	20.125696	797821	9.200000e+00
1600677	11700	2015-04-01 00:01:14	0.000	55.755197	20.118631	566.000000	624.000000	55.754961	20.117790	792189	9.200000e+00
1600677	11700	2015-04-01 00:01:14	63.773	55.775649	20.123399	569.000000	595.000000	55.775660	20.123720	796363	9.200000e+00
1600677	11700	2015-04-01 00:01:14	64.879	55.795184	20.135178	575.000000	568.000000	55.794932	20.135580	804742	9.200000e+00
1600677	11700	2015-04-01 00:01:14	68.186	55.813048	20.153524	584.000000	543.000000	55.812777	20.153369	817326	9.200000e+00
1600677	11700	2015-04-01 00:01:14	85.687	55.828554	20.177738	596.000000	521.000000	55.828480	20.177089	834116	9.200000e+00
1600677	11700	2015-04-01 00:01:14	102.162	55.841102	20.206890	611.000000	503.000000	55.841328	20.206739	855113	9.200000e+00
1600677	11700	2015-04-01 00:01:14	97.776	55.850207	20.239857	628.000000	491.000000	55.849893	20.240341	878918	9.200000e+00
1600677	11700	2015-04-01 00:01:14	77.891	55.855516	20.275366	646.000000	483.000000	55.855603	20.275921	904128	9.200000e+00
1600677	11700	2015-04-01 00:01:14	65.756	55.856823	20.312043	664.000000	481.000000	55.857031	20.311500	929344	9.200000e+00
1600677	11700	2015-04-01 00:01:14	65.479	55.854079	20.348465	683.000000	485.000000	55.854176	20.349057	955967	9.200000e+00
1600677	11700	2015-04-01 00:01:14	65.323	55.847389	20.383224	700.000000	495.000000	55.847038	20.382659	979794	9.200000e+00
1600677	11700	2015-04-01 00:01:14	65.151	55.837013	20.414974	716.000000	509.000000	55.837045	20.414286	1002224	9.200000e+00
1600677	11700	2015-04-01 00:01:14	64.978	55.823351	20.442490	730.000000	528.000000	55.823483	20.441959	1021857	9.200000e+00
1600677	11700	2015-04-01 00:01:14	64.724	55.806933	20.464712	742.000000	551.000000	55.807066	20.465678	1038692	9.200000e+00
1600677	11700	2015-04-01 00:01:14	64.276	55.788391	20.480791	750.000000	577.000000	55.788508	20.481491	1049926	9.200000e+00
1600677	11700	2015-04-01 00:01:14	62.900	55.768442	20.490114	754.000000	605.000000	55.768522	20.489398	1055558	9.200000e+00
1600677	11700	2015-04-01 00:01:14	0.000	55.747853	20.492334	755.000000	634.000000	55.747823	20.491375	1056988	9.200000e+00
1600677	11700	2015-04-01 00:01:14	62.937	55.727416	20.487376	753.000000	663.000000	55.727123	20.487421	1054215	9.200000e+00
1600677	11700	2015-04-01 00:01:14	64.369	55.707915	20.475441	747.000000	690.000000	55.707852	20.475562	1045836	9.200000e+00
1600677	11700	2015-04-01 00:01:14	64.885	55.690099	20.456997	738.000000	715.000000	55.690007	20.457772	1033252	9.200000e+00
1600677	11700	2015-04-01 00:01:14	65.166	55.674648	20.432759	725.000000	737.000000	55.674304	20.432075	1015061	9.200000e+00
1600677	11700	2015-04-01 00:01:14	65.348	55.662153	20.403659	711.000000	754.000000	55.662170	20.404403	995464	9.200000e+00
1600677	11700	2015-04-01 00:01:14	65.518	55.653092	20.370812	694.000000	767.000000	55.652891	20.370800	971660	9.200000e+00
1600677	11700	2015-04-01 00:01:14	65.660	55.647811	20.335474	676.000000	774.000000	55.647894	20.335220	946449	9.200000e+00
1600677	11700	2015-04-01 00:01:14	65.909	55.646510	20.298993	658.000000	776.000000	55.646467	20.299641	921233	9.200000e+00
1600677	11700	2015-04-01 00:01:14	78.028	55.649240	20.262760	639.000000	772.000000	55.649322	20.262084	894610	9.200000e+00
1600677	11700	2015-04-01 00:01:14	97.896	55.655896	20.228156	622.000000	763.000000	55.655746	20.228482	870784	9.200000e+00
1600677	11700	2015-04-01 00:01:14	102.235	55.666224	20.196504	606.000000	748.000000	55.666453	20.196855	848353	9.200000e+00
1600677	11700	2015-04-01 00:01:14	85.709	55.679831	20.169013	592.000000	729.000000	55.680014	20.169182	828720	9.200000e+00
1600677	11700	2015-04-01 00:01:14	68.203	55.696196	20.146739	581.000000	706.000000	55.696431	20.147439	813286	9.200000e+00
1600677	11700	2015-04-01 00:01:14	64.881	55.714694	20.130540	572.000000	680.000000	55.714989	20.129650	800651	9.200000e+00
1600677	11700	2015-04-01 00:01:14	63.775	55.734615	20.121046	568.000000	653.000000	55.734261	20.121743	795020	9.200000e+00
1600677	12000	2015-04-01 00:01:14	0.000	55.755284	20.113839	564.000000	624.000000	55.754961	20.113836	789387	9.200000e+00
1600677	12000	2015-04-01 00:01:14	63.640	55.776260	20.118727	566.000000	594.000000	55.776374	20.117790	792159	9.200000e+00
1600677	12000	2015-04-01 00:01:14	64.743	55.796296	20.130806	573.000000	566.000000	55.796360	20.131626	801938	9.200000e+00
1600677	12000	2015-04-01 00:01:14	68.044	55.814620	20.149621	582.000000	540.000000	55.814918	20.149416	814521	9.200000e+00
1600677	12000	2015-04-01 00:01:14	85.508	55.830524	20.174455	595.000000	518.000000	55.830621	20.175112	832712	9.200000e+00
1600677	12000	2015-04-01 00:01:14	101.948	55.843394	20.204356	610.000000	500.000000	55.843469	20.204762	853709	9.200000e+00
1600677	12000	2015-04-01 00:01:14	97.571	55.852733	20.238170	627.000000	487.000000	55.852748	20.238365	877513	9.200000e+00
1600677	12000	2015-04-01 00:01:14	77.726	55.858178	20.274592	645.000000	479.000000	55.858458	20.273944	902723	9.200000e+00
1600677	12000	2015-04-01 00:01:14	65.616	55.859520	20.312211	664.000000	478.000000	55.859172	20.311500	929341	9.200000e+00
1600677	12000	2015-04-01 00:01:14	65.339	55.856705	20.349570	683.000000	481.000000	55.857031	20.349057	955963	9.200000e+00
1600677	12000	2015-04-01 00:01:14	65.182	55.849843	20.385222	701.000000	491.000000	55.849893	20.384636	981191	9.200000e+00
1600677	12000	2015-04-01 00:01:14	65.010	55.839200	20.417788	718.000000	506.000000	55.839186	20.418239	1005023	9.200000e+00
1600677	12000	2015-04-01 00:01:14	64.836	55.825187	20.446009	732.000000	526.000000	55.824911	20.445912	1024657	9.200000e+00
1600677	12000	2015-04-01 00:01:14	64.582	55.808347	20.468801	744.000000	549.000000	55.808494	20.469632	1041492	9.200000e+00
1600677	12000	2015-04-01 00:01:14	64.136	55.789330	20.485290	752.000000	576.000000	55.789222	20.485445	1052727	9.200000e+00
1600677	12000	2015-04-01 00:01:14	62.764	55.768869	20.494850	757.000000	605.000000	55.768522	20.495328	1059761	9.200000e+00
1600677	12000	2015-04-01 00:01:14	0.000	55.747752	20.497124	758.000000	634.000000	55.747823	20.497305	1061191	9.200000e+00
1600677	12000	2015-04-01 00:01:14	62.803	55.726791	20.492036	755.000000	663.000000	55.727123	20.491375	1057017	9.200000e+00
1600677	12000	2015-04-01 00:01:14	64.233	55.706790	20.479793	749.000000	691.000000	55.707138	20.479515	1048639	9.200000e+00
1600677	12000	2015-04-01 00:01:14	64.748	55.688517	20.460876	740.000000	717.000000	55.688580	20.461725	1036056	9.200000e+00
1600677	12000	2015-04-01 00:01:14	65.030	55.672671	20.436016	727.000000	739.000000	55.672877	20.436029	1017865	9.200000e+00
1600677	12000	2015-04-01 00:01:14	65.212	55.659857	20.406170	712.000000	757.000000	55.660029	20.406379	996868	9.200000e+00
1600677	12000	2015-04-01 00:01:14	65.381	55.650564	20.372482	695.000000	770.000000	55.650749	20.372776	973064	9.200000e+00
1600677	12000	2015-04-01 00:01:14	65.523	55.645148	20.336240	677.000000	778.000000	55.645039	20.337197	947854	9.200000e+00
1600677	12000	2015-04-01 00:01:14	65.771	55.643814	20.298826	658.000000	780.000000	55.643612	20.299641	921237	9.200000e+00
1600677	12000	2015-04-01 00:01:14	77.865	55.646613	20.261667	639.000000	776.000000	55.646467	20.262084	894614	9.200000e+00
1600677	12000	2015-04-01 00:01:14	97.692	55.653440	20.226178	621.000000	766.000000	55.653605	20.226505	869386	9.200000e+00
1600677	12000	2015-04-01 00:01:14	102.021	55.664032	20.193716	604.000000	751.000000	55.664311	20.192902	845554	9.200000e+00
1600677	12000	2015-04-01 00:01:14	85.530	55.677987	20.165520	590.000000	732.000000	55.677873	20.165229	825921	9.200000e+00
1600677	12000	2015-04-01 00:01:14	68.060	55.694771	20.142674	579.000000	708.000000	55.695004	20.143486	810486	9.200000e+00
1600677	12000	2015-04-01 00:01:14	64.745	55.713742	20.126058	570.000000	682.000000	55.713562	20.125696	797851	9.200000e+00
1600677	12000	2015-04-01 00:01:14	63.642	55.734175	20.116319	565.000000	653.000000	55.734261	20.115813	790817	9.200000e+00
1600677	12300	2015-04-01 00:01:14	0.000	55.755371	20.109047	562.000000	623.000000	55.755675	20.109883	786584	9.200000e+00
1600677	12300	2015-04-01 00:01:14	63.510	55.776872	20.114055	564.000000	593.000000	55.777088	20.113836	789356	9.200000e+00
1600677	12300	2015-04-01 00:01:14	64.611	55.797409	20.126434	570.000000	565.000000	55.797074	20.125696	797734	9.200000e+00
1600677	12300	2015-04-01 00:01:14	67.905	55.816191	20.145718	580.000000	538.000000	55.816345	20.145463	811717	9.200000e+00
1600677	12300	2015-04-01 00:01:14	85.333	55.832494	20.171172	593.000000	515.000000	55.832762	20.171159	829907	9.200000e+00
1600677	12300	2015-04-01 00:01:14	101.739	55.845686	20.201821	609.000000	497.000000	55.845610	20.202785	852305	9.200000e+00
1600677	12300	2015-04-01 00:01:14	97.370	55.855259	20.236482	626.000000	483.000000	55.855603	20.236388	876108	9.200000e+00
1600677	12300	2015-04-01 00:01:14	77.565	55.860841	20.273817	645.000000	476.000000	55.860600	20.273944	902720	9.200000e+00
1600677	12300	2015-04-01 00:01:14	65.479	55.862216	20.312379	664.000000	474.000000	55.862027	20.311500	929337	9.200000e+00
1600677	12300	2015-04-01 00:01:14	65.201	55.859331	20.350675	684.000000	478.000000	55.859172	20.351033	957361	9.200000e+00
1600677	12300	2015-04-01 00:01:14	65.044	55.852297	20.387220	702.000000	488.000000	55.852034	20.386613	982589	9.200000e+00
1600677	12300	2015-04-01 00:01:14	64.872	55.841387	20.420601	719.000000	503.000000	55.841328	20.420216	1006421	9.200000e+00
1600677	12300	2015-04-01 00:01:14	64.697	55.827023	20.449529	734.000000	523.000000	55.827052	20.449865	1027456	9.200000e+00
1600677	12300	2015-04-01 00:01:14	64.444	55.809761	20.472889	746.000000	547.000000	55.809921	20.473585	1044292	9.200000e+00
1600677	12300	2015-04-01 00:01:14	64.000	55.790268	20.489789	754.000000	575.000000	55.789936	20.489398	1055528	9.200000e+00
1600677	12300	2015-04-01 00:01:14	62.632	55.769295	20.499586	759.000000	604.000000	55.769236	20.499281	1062562	9.200000e+00
1600677	12300	2015-04-01 00:01:14	0.000	55.747650	20.501914	760.000000	634.000000	55.747823	20.501258	1063993	9.200000e+00
1600677	12300	2015-04-01 00:01:14	62.673	55.726165	20.496696	758.000000	664.000000	55.726410	20.497305	1061221	9.200000e+00
1600677	12300	2015-04-01 00:01:14	64.100	55.705665	20.484146	751.000000	693.000000	55.705710	20.483468	1051443	9.200000e+00
1600677	12300	2015-04-01 00:01:14	64.615	55.686936	20.464754	742.000000	719.000000	55.687152	20.465678	1038860	9.200000e+00
1600677	12300	2015-04-01 00:01:14	64.897	55.670694	20.439272	729.000000	742.000000	55.670735	20.439982	1020670	9.200000e+00
1600677	12300	2015-04-01 00:01:14	65.079	55.657561	20.408680	713.000000	760.000000	55.657887	20.408356	998272	9.200000e+00
1600677	12300	2015-04-01 00:01:14	65.248	55.648036	20.374152	696.000000	774.000000	55.647894	20.374753	974469	9.200000e+00
1600677	12300	2015-04-01 00:01:14	65.389	55.642485	20.337006	677.000000	782.000000	55.642184	20.337197	947858	9.200000e+00
1600677	12300	2015-04-01 00:01:14	65.637	55.641118	20.298660	658.000000	783.000000	55.641470	20.299641	921240	9.200000e+00
1600677	12300	2015-04-01 00:01:14	77.707	55.643987	20.260574	638.000000	779.000000	55.644325	20.260108	893216	9.200000e+00
1600677	12300	2015-04-01 00:01:14	97.492	55.650983	20.224200	620.000000	770.000000	55.650749	20.224528	867989	9.200000e+00
1600677	12300	2015-04-01 00:01:14	101.813	55.661840	20.190927	603.000000	754.000000	55.662170	20.190925	844156	9.200000e+00
1600677	12300	2015-04-01 00:01:14	85.355	55.676143	20.162027	588.000000	734.000000	55.676445	20.161276	823121	9.200000e+00
1600677	12300	2015-04-01 00:01:14	67.921	55.693346	20.138610	577.000000	710.000000	55.693576	20.139533	807686	9.200000e+00
1600677	12300	2015-04-01 00:01:14	64.613	55.712791	20.121577	568.000000	683.000000	55.712848	20.121743	795050	9.200000e+00
1600677	12300	2015-04-01 00:01:14	63.512	55.733734	20.111591	563.000000	654.000000	55.733547	20.111860	788016	9.200000e+00
1600677	12600	2015-04-01 00:01:14	0.000	55.755457	20.104255	559.000000	623.000000	55.755675	20.103953	782381	9.200000e+00
1600677	12600	2015-04-01 00:01:14	63.383	55.777483	20.109382	562.000000	592.000000	55.777802	20.109883	786553	9.200000e+00
1600677	12600	2015-04-01 00:01:14	64.482	55.798521	20.122061	568.000000	563.000000	55.798501	20.121743	794930	9.200000e+00
1600677	12600	2015-04-01 00:01:14	67.769	55.817762	20.141814	578.000000	536.000000	55.817773	20.141509	808913	9.200000e+00
1600677	12600	2015-04-01 00:01:14	85.163	55.834463	20.167889	591.000000	513.000000	55.834190	20.167206	827103	9.200000e+00
1600677	12600	2015-04-01 00:01:14	101.535	55.847979	20.199286	607.000000	494.000000	55.847752	20.198832	849500	9.200000e+00
1600677	12600	2015-04-01 00:01:14	97.174	55.857785	20.234794	625.000000	480.000000	55.857744	20.234412	874704	9.200000e+00
1600677	12600	2015-04-01 00:01:14	77.408	55.863504	20.273042	645.000000	472.000000	55.863455	20.273944	902716	9.200000e+00
1600677	12600	2015-04-01 00:01:14	65.345	55.864912	20.312547	665.000000	470.000000	55.864882	20.313477	930734	9.200000e+00
1600677	12600	2015-04-01 00:01:14	65.067	55.861956	20.351780	684.000000	474.000000	55.862027	20.351033	957357	9.200000e+00
1600677	12600	2015-04-01 00:01:14	64.910	55.854750	20.389219	703.000000	484.000000	55.854889	20.388589	983986	9.200000e+00
1600677	12600	2015-04-01 00:01:14	64.738	55.843574	20.423415	721.000000	500.000000	55.843469	20.424169	1009220	9.200000e+00
1600677	12600	2015-04-01 00:01:14	64.562	55.828859	20.453048	736.000000	520.000000	55.829193	20.453819	1030255	9.200000e+00
1600677	12600	2015-04-01 00:01:14	64.308	55.811175	20.476978	748.000000	545.000000	55.811349	20.477538	1047092	9.200000e+00
1600677	12600	2015-04-01 00:01:14	63.866	55.791206	20.494288	756.000000	573.000000	55.791363	20.493351	1058328	9.200000e+00
1600677	12600	2015-04-01 00:01:14	62.502	55.769721	20.504322	762.000000	603.000000	55.769950	20.505211	1066764	9.200000e+00
1600677	12600	2015-04-01 00:01:14	0.000	55.747548	20.506704	763.000000	634.000000	55.747823	20.507188	1068196	9.200000e+00
1600677	12600	2015-04-01 00:01:14	62.546	55.725539	20.501357	760.000000	665.000000	55.725696	20.501258	1064024	9.200000e+00
1600677	12600	2015-04-01 00:01:14	63.971	55.704540	20.488498	754.000000	695.000000	55.704283	20.489398	1055648	9.200000e+00
1600677	12600	2015-04-01 00:01:14	64.485	55.685355	20.468631	743.000000	722.000000	55.685011	20.467655	1040264	9.200000e+00
1600677	12600	2015-04-01 00:01:14	64.768	55.668718	20.442527	730.000000	745.000000	55.668594	20.441959	1022074	9.200000e+00
1600677	12600	2015-04-01 00:01:14	64.949	55.655264	20.411191	714.000000	764.000000	55.655032	20.410332	999677	9.200000e+00
1600677	12600	2015-04-01 00:01:14	65.117	55.645508	20.375822	697.000000	777.000000	55.645753	20.376730	975873	9.200000e+00
1600677	12600	2015-04-01 00:01:14	65.259	55.639822	20.337773	677.000000	785.000000	55.640043	20.337197	947861	9.200000e+00
1600677	12600	2015-04-01 00:01:14	65.506	55.638421	20.298493	657.000000	787.000000	55.638615	20.297664	919843	9.200000e+00
1600677	12600	2015-04-01 00:01:14	77.551	55.641360	20.259481	638.000000	783.000000	55.641470	20.260108	893220	9.200000e+00
1600677	12600	2015-04-01 00:01:14	97.298	55.648527	20.222223	619.000000	773.000000	55.648608	20.222552	866591	9.200000e+00
1600677	12600	2015-04-01 00:01:14	101.610	55.659648	20.188139	602.000000	758.000000	55.659315	20.188949	842759	9.200000e+00
1600677	12600	2015-04-01 00:01:14	85.185	55.674299	20.158535	587.000000	737.000000	55.674304	20.159299	821723	9.200000e+00
1600677	12600	2015-04-01 00:01:14	67.786	55.691921	20.134545	574.000000	712.000000	55.692148	20.133603	803485	9.200000e+00
1600677	12600	2015-04-01 00:01:14	64.484	55.711839	20.117095	566.000000	684.000000	55.712134	20.117790	792249	9.200000e+00
1600677	12600	2015-04-01 00:01:14	63.385	55.733292	20.106864	560.000000	654.000000	55.733547	20.105930	783813	9.200000e+00
1600677	12900	2015-04-01 00:01:14	0.000	55.755543	20.099463	557.000000	623.000000	55.755675	20.100000	779579	9.200000e+00
1600677	12900	2015-04-01 00:01:14	63.259	55.778094	20.104710	559.000000	592.000000	55.777802	20.103953	782350	9.200000e+00
1600677	12900	2015-04-01 00:01:14	64.356	55.799634	20.117688	566.000000	561.000000	55.799929	20.117790	792126	9.200000e+00
1600677	12900	2015-04-01 00:01:14	67.637	55.819333	20.137910	576.000000	534.000000	55.819201	20.137556	806109	9.200000e+00
1600677	12900	2015-04-01 00:01:14	84.996	55.836433	20.164605	590.000000	510.000000	55.836331	20.165229	825699	9.200000e+00
1600677	12900	2015-04-01 00:01:14	101.336	55.850271	20.196750	606.000000	490.000000	55.850607	20.196855	848095	9.200000e+00
1600677	12900	2015-04-01 00:01:14	96.982	55.860311	20.233106	624.000000	476.000000	55.860600	20.232435	873299	9.200000e+00
1600677	12900	2015-04-01 00:01:14	77.254	55.866166	20.272267	644.000000	468.000000	55.866310	20.271968	901311	9.200000e+00
1600677	12900	2015-04-01 00:01:14	65.214	55.867609	20.312716	665.000000	466.000000	55.867737	20.313477	930730	9.200000e+00
1600677	12900	2015-04-01 00:01:14	64.936	55.864582	20.352885	685.000000	470.000000	55.864882	20.353010	958754	9.200000e+00
1600677	12900	2015-04-01 00:01:14	64.778	55.857204	20.391218	704.000000	481.000000	55.857031	20.390566	985384	9.200000e+00
1600677	12900	2015-04-01 00:01:14	64.607	55.845761	20.426229	722.000000	497.000000	55.845610	20.426146	1010618	9.200000e+00
1600677	12900	2015-04-01 00:01:14	64.430	55.830695	20.456569	737.000000	518.000000	55.830621	20.455795	1031654	9.200000e+00
1600677	12900	2015-04-01 00:01:14	64.175	55.812589	20.481067	750.000000	543.000000	55.812777	20.481491	1049892	9.200000e+00
1600677	12900	2015-04-01 00:01:14	63.736	55.792144	20.498788	759.000000	572.000000	55.792077	20.499281	1062530	9.200000e+00
1600677	12900	2015-04-01 00:01:14	62.375	55.770147	20.509058	764.000000	603.000000	55.769950	20.509164	1069566	9.200000e+00
1600677	12900	2015-04-01 00:01:14	0.000	55.747446	20.511494	765.000000	635.000000	55.747109	20.511141	1070999	9.200000e+00
1600677	12900	2015-04-01 00:01:14	62.421	55.724914	20.506017	762.000000	666.000000	55.724982	20.505211	1066827	9.200000e+00
1600677	12900	2015-04-01 00:01:14	63.844	55.703415	20.492849	756.000000	696.000000	55.703569	20.493351	1058451	9.200000e+00
1600677	12900	2015-04-01 00:01:14	64.359	55.683773	20.472509	745.000000	724.000000	55.683583	20.471608	1043068	9.200000e+00
1600677	12900	2015-04-01 00:01:14	64.641	55.666741	20.445783	732.000000	748.000000	55.666453	20.445912	1024879	9.200000e+00
1600677	12900	2015-04-01 00:01:14	64.822	55.652968	20.413701	716.000000	767.000000	55.652891	20.414286	1002482	9.200000e+00
1600677	12900	2015-04-01 00:01:14	64.990	55.642980	20.377492	697.000000	781.000000	55.642898	20.376730	975877	9.200000e+00
1600677	12900	2015-04-01 00:01:14	65.131	55.637159	20.338539	678.000000	789.000000	55.637188	20.339173	949266	9.200000e+00
1600677	12900	2015-04-01 00:01:14	65.378	55.635725	20.298327	657.000000	791.000000	55.635760	20.297664	919847	9.200000e+00
1600677	12900	2015-04-01 00:01:14	77.400	55.638734	20.258389	637.000000	787.000000	55.638615	20.258131	891823	9.200000e+00
1600677	12900	2015-04-01 00:01:14	97.108	55.646071	20.220245	618.000000	777.000000	55.645753	20.220575	865194	9.200000e+00
1600677	12900	2015-04-01 00:01:14	101.411	55.657456	20.185352	600.000000	761.000000	55.657173	20.184996	839960	9.200000e+00
1600677	12900	2015-04-01 00:01:14	85.018	55.672455	20.155043	585.000000	740.000000	55.672163	20.155346	818924	9.200000e+00
1600677	12900	2015-04-01 00:01:14	67.653	55.690495	20.130481	572.000000	714.000000	55.690721	20.129650	800685	9.200000e+00
1600677	12900	2015-04-01 00:01:14	64.358	55.710887	20.112614	563.000000	686.000000	55.710707	20.111860	788048	9.200000e+00
1600677	12900	2015-04-01 00:01:14	63.261	55.732851	20.102137	558.000000	655.000000	55.732834	20.101977	781012	9.200000e+00
1600677	13200	2015-04-01 00:01:14	0.000	55.755630	20.094671	554.000000	623.000000	55.755675	20.094070	775376	9.200000e+00
1600677	13200	2015-04-01 00:01:14	63.138	55.778704	20.100037	557.000000	591.000000	55.778515	20.100000	779547	9.200000e+00
1600677	13200	2015-04-01 00:01:14	64.233	55.800746	20.113315	564.000000	560.000000	55.800642	20.113836	789323	9.200000e+00
1600677	13200	2015-04-01 00:01:14	67.508	55.820904	20.134006	574.000000	532.000000	55.820628	20.133603	803305	9.200000e+00
1600677	13200	2015-04-01 00:01:14	84.834	55.838402	20.161322	588.000000	507.000000	55.838473	20.161276	822894	9.200000e+00
1600677	13200	2015-04-01 00:01:14	101.141	55.852563	20.194215	605.000000	487.000000	55.852748	20.194879	846691	9.200000e+00
1600677	13200	2015-04-01 00:01:14	96.794	55.862838	20.231418	623.000000	473.000000	55.862741	20.230458	871895	9.200000e+00
1600677	13200	2015-04-01 00:01:14	77.103	55.868829	20.271491	644.000000	464.000000	55.869165	20.271968	901307	9.200000e+00
1600677	13200	2015-04-01 00:01:14	65.086	55.870305	20.312884	665.000000	462.000000	55.870592	20.313477	930726	9.200000e+00
1600677	13200	2015-04-01 00:01:14	64.809	55.867208	20.353990	685.000000	467.000000	55.867024	20.353010	958751	9.200000e+00
1600677	13200	2015-04-01 00:01:14	64.650	55.859658	20.393216	705.000000	477.000000	55.859886	20.392543	986781	9.200000e+00
1600677	13200	2015-04-01 00:01:14	64.479	55.847947	20.429044	723.000000	494.000000	55.847752	20.428122	1012016	9.200000e+00
1600677	13200	2015-04-01 00:01:14	64.301	55.832530	20.460089	739.000000	515.000000	55.832762	20.459748	1034453	9.200000e+00
1600677	13200	2015-04-01 00:01:14	64.046	55.814003	20.485157	752.000000	541.000000	55.814204	20.485445	1052692	9.200000e+00
1600677	13200	2015-04-01 00:01:14	63.608	55.793082	20.503288	761.000000	571.000000	55.792791	20.503235	1065331	9.200000e+00
1600677	13200	2015-04-01 00:01:14	62.252	55.770573	20.513794	766.000000	602.000000	55.770664	20.513118	1072367	9.200000e+00
1600677	13200	2015-04-01 00:01:14	0.000	55.747344	20.516284	768.000000	635.000000	55.747109	20.517071	1075202	9.200000e+00
1600677	13200	2015-04-01 00:01:14	62.300	55.724288	20.510677	765.000000	667.000000	55.724268	20.511141	1071031	9.200000e+00
1600677	13200	2015-04-01 00:01:14	63.721	55.702289	20.497201	758.000000	698.000000	55.702141	20.497305	1061255	9.200000e+00
1600677	13200	2015-04-01 00:01:14	64.235	55.682192	20.476386	747.000000	726.000000	55.682156	20.475562	1045872	9.200000e+00
1600677	13200	2015-04-01 00:01:14	64.517	55.664764	20.449038	734.000000	750.000000	55.665025	20.449865	1027683	9.200000e+00
1600677	13200	2015-04-01 00:01:14	64.698	55.650671	20.416211	717.000000	770.000000	55.650749	20.416262	1003886	9.200000e+00
1600677	13200	2015-04-01 00:01:14	64.866	55.640452	20.379161	698.000000	784.000000	55.640757	20.378706	977281	9.200000e+00
1600677	13200	2015-04-01 00:01:14	65.007	55.634496	20.339305	678.000000	793.000000	55.634333	20.339173	949270	9.200000e+00
1600677	13200	2015-04-01 00:01:14	65.253	55.633029	20.298161	657.000000	795.000000	55.632905	20.297664	919851	9.200000e+00
1600677	13200	2015-04-01 00:01:14	77.252	55.636107	20.257296	637.000000	791.000000	55.635760	20.258131	891827	9.200000e+00
1600677	13200	2015-04-01 00:01:14	96.922	55.643614	20.218268	617.000000	780.000000	55.643612	20.218598	863796	9.200000e+00
1600677	13200	2015-04-01 00:01:14	101.217	55.655263	20.182565	599.000000	764.000000	55.655032	20.183019	838562	9.200000e+00
1600677	13200	2015-04-01 00:01:14	84.856	55.670610	20.151551	583.000000	742.000000	55.670735	20.151393	816124	9.200000e+00
1600677	13200	2015-04-01 00:01:14	67.524	55.689070	20.126418	570.000000	716.000000	55.689293	20.125696	797885	9.200000e+00
1600677	13200	2015-04-01 00:01:14	64.235	55.709935	20.108133	561.000000	687.000000	55.709993	20.107907	785247	9.200000e+00
1600677	13200	2015-04-01 00:01:14	63.140	55.732409	20.097410	556.000000	656.000000	55.732120	20.098023	778211	9.200000e+00
1600677	13500	2015-04-01 00:01:14	0.000	55.755715	20.089879	552.000000	623.000000	55.755675	20.090117	772574	9.200000e+00
1600677	13500	2015-04-01 00:01:14	63.020	55.779315	20.095364	555.000000	590.000000	55.779229	20.096047	776744	9.200000e+00
1600677	13500	2015-04-01 00:01:14	64.113	55.801858	20.108941	562.000000	558.000000	55.802070	20.109883	786519	9.200000e+00
1600677	13500	2015-04-01 00:01:14	67.381	55.822475	20.130101	572.000000	529.000000	55.822769	20.129650	800500	9.200000e+00
1600677	13500	2015-04-01 00:01:14	84.675	55.840371	20.158037	586.000000	504.000000	55.840614	20.157323	820089	9.200000e+00
1600677	13500	2015-04-01 00:01:14	100.951	55.854854	20.191679	603.000000	484.000000	55.854889	20.190925	843886	9.200000e+00
1600677	13500	2015-04-01 00:01:14	96.611	55.865364	20.229729	623.000000	469.000000	55.865596	20.230458	871891	9.200000e+00
1600677	13500	2015-04-01 00:01:14	76.955	55.871492	20.270716	643.000000	461.000000	55.871306	20.269991	899903	9.200000e+00
1600677	13500	2015-04-01 00:01:14	64.961	55.873001	20.313052	665.000000	459.000000	55.872734	20.313477	930723	9.200000e+00
1600677	13500	2015-04-01 00:01:14	64.683	55.869833	20.355096	686.000000	463.000000	55.869879	20.354987	960148	9.200000e+00
1600677	13500	2015-04-01 00:01:14	64.525	55.862111	20.395216	706.000000	474.000000	55.862027	20.394519	988179	9.200000e+00
1600677	13500	2015-04-01 00:01:14	64.354	55.850134	20.431859	725.000000	491.000000	55.849893	20.432075	1014815	9.200000e+00
1600677	13500	2015-04-01 00:01:14	64.175	55.834366	20.463610	741.000000	513.000000	55.834190	20.463702	1037253	9.200000e+00
1600677	13500	2015-04-01 00:01:14	63.919	55.815417	20.489247	754.000000	539.000000	55.815632	20.489398	1055492	9.200000e+00
1600677	13500	2015-04-01 00:01:14	63.483	55.794019	20.507788	763.000000	569.000000	55.794218	20.507188	1068131	9.200000e+00
1600677	13500	2015-04-01 00:01:14	62.130	55.770998	20.518530	769.000000	602.000000	55.770664	20.519048	1076570	9.200000e+00
1600677	13500	2015-04-01 00:01:14	0.000	55.747241	20.521074	770.000000	635.000000	55.747109	20.521024	1078004	9.200000e+00
1600677	13500	2015-04-01 00:01:14	62.181	55.723661	20.515336	767.000000	668.000000	55.723555	20.515094	1073834	9.200000e+00
1600677	13500	2015-04-01 00:01:14	63.600	55.701164	20.501552	760.000000	699.000000	55.701428	20.501258	1064058	9.200000e+00
1600677	13500	2015-04-01 00:01:14	64.113	55.680610	20.480262	749.000000	728.000000	55.680728	20.479515	1048676	9.200000e+00
1600677	13500	2015-04-01 00:01:14	64.396	55.662787	20.452293	735.000000	753.000000	55.662884	20.451842	1029087	9.200000e+00
1600677	13500	2015-04-01 00:01:14	64.576	55.648375	20.418720	718.000000	773.000000	55.648608	20.418239	1005290	9.200000e+00
1600677	13500	2015-04-01 00:01:14	64.744	55.637924	20.380831	699.000000	788.000000	55.637901	20.380683	978686	9.200000e+00
1600677	13500	2015-04-01 00:01:14	64.885	55.631832	20.340071	678.000000	797.000000	55.631478	20.339173	949274	9.200000e+00
1600677	13500	2015-04-01 00:01:14	65.130	55.630332	20.297994	657.000000	799.000000	55.630050	20.297664	919855	9.200000e+00
1600677	13500	2015-04-01 00:01:14	77.107	55.633481	20.256204	636.000000	794.000000	55.633619	20.256155	890429	9.200000e+00
1600677	13500	2015-04-01 00:01:14	96.740	55.641158	20.216291	616.000000	783.000000	55.641470	20.216622	862398	9.200000e+00
1600677	13500	2015-04-01 00:01:14	101.028	55.653071	20.179778	597.000000	767.000000	55.652891	20.179066	835763	9.200000e+00
1600677	13500	2015-04-01 00:01:14	84.697	55.668766	20.148060	581.000000	745.000000	55.668594	20.147439	813325	9.200000e+00
1600677	13500	2015-04-01 00:01:14	67.397	55.687644	20.122354	568.000000	718.000000	55.687866	20.121743	795085	9.200000e+00
1600677	13500	2015-04-01 00:01:14	64.115	55.708983	20.103653	559.000000	688.000000	55.709279	20.103953	782446	9.200000e+00
1600677	13500	2015-04-01 00:01:14	63.022	55.731968	20.092683	553.000000	656.000000	55.732120	20.092093	774008	9.200000e+00
1600677	13800	2015-04-01 00:01:14	0.000	55.755801	20.085087	549.000000	623.000000	55.755675	20.084187	768371	9.200000e+00
1600677	13800	2015-04-01 00:01:14	62.904	55.779925	20.090691	552.000000	589.000000	55.779943	20.090117	772540	9.200000e+00
1600677	13800	2015-04-01 00:01:14	63.995	55.802969	20.104568	559.000000	557.000000	55.802784	20.103953	782315	9.200000e+00
1600677	13800	2015-04-01 00:01:14	67.257	55.824046	20.126196	570.000000	527.000000	55.824197	20.125696	797696	9.200000e+00
1600677	13800	2015-04-01 00:01:14	84.519	55.842341	20.154753	585.000000	502.000000	55.842041	20.155346	818686	9.200000e+00
1600677	13800	2015-04-01 00:01:14	100.765	55.857146	20.189143	602.000000	481.000000	55.857031	20.188949	842482	9.200000e+00
1600677	13800	2015-04-01 00:01:14	96.431	55.867890	20.228040	622.000000	466.000000	55.867737	20.228482	870487	9.200000e+00
1600677	13800	2015-04-01 00:01:14	76.810	55.874154	20.269941	643.000000	457.000000	55.874161	20.269991	899899	9.200000e+00
1600677	13800	2015-04-01 00:01:14	64.838	55.875698	20.313221	665.000000	455.000000	55.875589	20.313477	930719	9.200000e+00
1600677	13800	2015-04-01 00:01:14	64.561	55.872459	20.356201	687.000000	459.000000	55.872734	20.356963	961545	9.200000e+00
1600677	13800	2015-04-01 00:01:14	64.402	55.864565	20.397215	707.000000	470.000000	55.864882	20.396496	989576	9.200000e+00
1600677	13800	2015-04-01 00:01:14	64.231	55.852321	20.434674	726.000000	488.000000	55.852034	20.434052	1016213	9.200000e+00
1600677	13800	2015-04-01 00:01:14	64.052	55.836201	20.467131	743.000000	510.000000	55.836331	20.467655	1040052	9.200000e+00
1600677	13800	2015-04-01 00:01:14	63.795	55.816830	20.493337	756.000000	537.000000	55.817059	20.493351	1058292	9.200000e+00
1600677	13800	2015-04-01 00:01:14	63.361	55.794957	20.512288	766.000000	568.000000	55.794932	20.513118	1072333	9.200000e+00
1600677	13800	2015-04-01 00:01:14	62.012	55.771424	20.523267	771.000000	601.000000	55.771378	20.523001	1079371	9.200000e+00
1600677	13800	2015-04-01 00:01:14	0.000	55.747139	20.525864	772.000000	635.000000	55.747109	20.524978	1080806	9.200000e+00
1600677	13800	2015-04-01 00:01:14	62.065	55.723035	20.519996	769.000000	669.000000	55.722841	20.519048	1076637	9.200000e+00
1600677	13800	2015-04-01 00:01:14	63.482	55.700038	20.505903	762.000000	701.000000	55.700000	20.505211	1066862	9.200000e+00
1600677	13800	2015-04-01 00:01:14	63.995	55.679028	20.484139	751.000000	730.000000	55.679300	20.483468	1051480	9.200000e+00
1600677	13800	2015-04-01 00:01:14	64.278	55.660810	20.455547	737.000000	756.000000	55.660742	20.455795	1031892	9.200000e+00
1600677	13800	2015-04-01 00:01:14	64.458	55.646078	20.421229	720.000000	777.000000	55.645753	20.422192	1008096	9.200000e+00
1600677	13800	2015-04-01 00:01:14	64.625	55.635396	20.382500	700.000000	792.000000	55.635046	20.382659	980091	9.200000e+00
1600677	13800	2015-04-01 00:01:14	64.766	55.629169	20.340837	679.000000	800.000000	55.629336	20.341150	950678	9.200000e+00
1600677	13800	2015-04-01 00:01:14	65.011	55.627636	20.297828	657.000000	802.000000	55.627909	20.297664	919858	9.200000e+00
1600677	13800	2015-04-01 00:01:14	76.965	55.630854	20.255112	635.000000	798.000000	55.630764	20.254178	889032	9.200000e+00
1600677	13800	2015-04-01 00:01:14	96.562	55.638701	20.214314	615.000000	787.000000	55.638615	20.214645	861001	9.200000e+00
1600677	13800	2015-04-01 00:01:14	100.842	55.650878	20.176991	596.000000	770.000000	55.650749	20.177089	834365	9.200000e+00
1600677	13800	2015-04-01 00:01:14	84.541	55.666921	20.144569	580.000000	747.000000	55.667166	20.145463	811926	9.200000e+00
1600677	13800	2015-04-01 00:01:14	67.274	55.686218	20.118291	566.000000	720.000000	55.686438	20.117790	792285	9.200000e+00
1600677	13800	2015-04-01 00:01:14	63.997	55.708031	20.099172	557.000000	690.000000	55.707852	20.100000	779646	9.200000e+00
1600677	13800	2015-04-01 00:01:14	62.906	55.731526	20.087956	551.000000	657.000000	55.731406	20.088140	771207	9.200000e+00
1600677	14100	2015-04-01 00:01:14	0.000	55.755887	20.080295	547.000000	623.000000	55.755675	20.080234	765569	9.200000e+00
1600677	14100	2015-04-01 00:01:14	62.791	55.780535	20.086018	550.000000	588.000000	55.780657	20.086164	769737	9.200000e+00
1600677	14100	2015-04-01 00:01:14	63.880	55.804081	20.100194	557.000000	555.000000	55.804211	20.100000	779511	9.200000e+00
1600677	14100	2015-04-01 00:01:14	67.136	55.825616	20.122291	568.000000	525.000000	55.825625	20.121743	794892	9.200000e+00
1600677	14100	2015-04-01 00:01:14	84.367	55.844310	20.151468	583.000000	499.000000	55.844183	20.151393	815881	9.200000e+00
1600677	14100	2015-04-01 00:01:14	100.582	55.859438	20.186606	601.000000	478.000000	55.859172	20.186972	841078	9.200000e+00
1600677	14100	2015-04-01 00:01:14	96.255	55.870416	20.226351	621.000000	462.000000	55.870592	20.226505	869082	9.200000e+00
1600677	14100	2015-04-01 00:01:14	76.668	55.876817	20.269165	643.000000	453.000000	55.877016	20.269991	899895	9.200000e+00
1600677	14100	2015-04-01 00:01:14	64.717	55.878394	20.313389	665.000000	451.000000	55.878444	20.313477	930715	9.200000e+00
1600677	14100	2015-04-01 00:01:14	64.441	55.875085	20.357307	687.000000	456.000000	55.874875	20.356963	961542	9.200000e+00
1600677	14100	2015-04-01 00:01:14	64.282	55.867018	20.399215	708.000000	467.000000	55.867024	20.398473	990974	9.200000e+00
1600677	14100	2015-04-01 00:01:14	64.111	55.854508	20.437490	728.000000	485.000000	55.854176	20.438005	1019012	9.200000e+00
1600677	14100	2015-04-01 00:01:14	63.931	55.838037	20.470653	745.000000	508.000000	55.837759	20.471608	1042852	9.200000e+00
1600677	14100	2015-04-01 00:01:14	63.674	55.818244	20.497427	758.000000	535.000000	55.818487	20.497305	1061092	9.200000e+00
1600677	14100	2015-04-01 00:01:14	63.241	55.795894	20.516788	768.000000	567.000000	55.795646	20.517071	1075134	9.200000e+00
1600677	14100	2015-04-01 00:01:14	61.896	55.771849	20.528003	774.000000	600.000000	55.772091	20.528931	1083573	9.200000e+00
1600677	14100	2015-04-01 00:01:14	0.000	55.747036	20.530654	775.000000	635.000000	55.747109	20.530907	1085009	9.200000e+00
1600677	14100	2015-04-01 00:01:14	61.951	55.722408	20.524655	772.000000	670.000000	55.722127	20.524978	1080841	9.200000e+00
1600677	14100	2015-04-01 00:01:14	63.366	55.698912	20.510254	765.000000	703.000000	55.698572	20.511141	1071067	9.200000e+00
1600677	14100	2015-04-01 00:01:14	63.879	55.677446	20.488015	753.000000	733.000000	55.677159	20.487421	1054285	9.200000e+00
1600677	14100	2015-04-01 00:01:14	64.162	55.658833	20.458802	739.000000	759.000000	55.658601	20.459748	1034697	9.200000e+00
1600677	14100	2015-04-01 00:01:14	64.342	55.643782	20.423738	721.000000	780.000000	55.643612	20.424169	1009500	9.200000e+00
1600677	14100	2015-04-01 00:01:14	64.509	55.632868	20.384168	701.000000	795.000000	55.632905	20.384636	981495	9.200000e+00
1600677	14100	2015-04-01 00:01:14	64.649	55.626506	20.341602	679.000000	804.000000	55.626481	20.341150	950682	9.200000e+00
1600677	14100	2015-04-01 00:01:14	64.894	55.624940	20.297662	657.000000	806.000000	55.625054	20.297664	919862	9.200000e+00
1600677	14100	2015-04-01 00:01:14	76.827	55.628227	20.254020	635.000000	802.000000	55.627909	20.254178	889036	9.200000e+00
1600677	14100	2015-04-01 00:01:14	96.389	55.636245	20.212338	614.000000	790.000000	55.636474	20.212668	859603	9.200000e+00
1600677	14100	2015-04-01 00:01:14	100.660	55.648686	20.174205	595.000000	773.000000	55.648608	20.175112	832967	9.200000e+00
1600677	14100	2015-04-01 00:01:14	84.389	55.665077	20.141078	578.000000	750.000000	55.665025	20.141509	809127	9.200000e+00
1600677	14100	2015-04-01 00:01:14	67.152	55.684792	20.114228	564.000000	722.000000	55.685011	20.113836	789485	9.200000e+00
1600677	14100	2015-04-01 00:01:14	63.882	55.707079	20.094692	554.000000	691.000000	55.707138	20.094070	775444	9.200000e+00
1600677	14100	2015-04-01 00:01:14	62.793	55.731083	20.083229	549.000000	657.000000	55.731406	20.084187	768405	9.200000e+00
1600677	14400	2015-04-01 00:01:14	0.000	55.755972	20.075503	545.000000	623.000000	55.755675	20.076280	762767	9.200000e+00
1600677	14400	2015-04-01 00:01:14	62.680	55.781145	20.081345	548.000000	587.000000	55.781370	20.082210	766934	9.200000e+00
1600677	14400	2015-04-01 00:01:14	63.767	55.805192	20.095819	555.000000	554.000000	55.804925	20.096047	776708	9.200000e+00
1600677	14400	2015-04-01 00:01:14	67.017	55.827187	20.118385	566.000000	523.000000	55.827052	20.117790	792088	9.200000e+00
1600677	14400	2015-04-01 00:01:14	84.218	55.846279	20.148183	581.000000	496.000000	55.846324	20.147439	813076	9.200000e+00
1600677	14400	2015-04-01 00:01:14	100.403	55.861730	20.184069	600.000000	474.000000	55.862027	20.184996	839673	9.200000e+00
1600677	14400	2015-04-01 00:01:14	96.082	55.872942	20.224662	620.000000	459.000000	55.872734	20.224528	867678	9.200000e+00
1600677	14400	2015-04-01 00:01:14	76.529	55.879480	20.268390	642.000000	450.000000	55.879158	20.268014	898491	9.200000e+00
1600677	14400	2015-04-01 00:01:14	64.599	55.881090	20.313558	665.000000	447.000000	55.881299	20.313477	930711	9.200000e+00
1600677	14400	2015-04-01 00:01:14	64.324	55.877711	20.358413	688.000000	452.000000	55.877730	20.358940	962939	9.200000e+00
1600677	14400	2015-04-01 00:01:14	64.165	55.869472	20.401215	709.000000	464.000000	55.869165	20.400449	992372	9.200000e+00
1600677	14400	2015-04-01 00:01:14	63.994	55.856694	20.440306	729.000000	481.000000	55.857031	20.439982	1020409	9.200000e+00
1600677	14400	2015-04-01 00:01:14	63.813	55.839872	20.474175	746.000000	505.000000	55.839900	20.473585	1044250	9.200000e+00
1600677	14400	2015-04-01 00:01:14	63.555	55.819657	20.501518	760.000000	533.000000	55.819914	20.501258	1063892	9.200000e+00
1600677	14400	2015-04-01 00:01:14	63.124	55.796831	20.521289	770.000000	565.000000	55.797074	20.521024	1077934	9.200000e+00
1600677	14400	2015-04-01 00:01:14	61.782	55.772274	20.532740	776.000000	600.000000	55.772091	20.532884	1086375	9.200000e+00
1600677	14400	2015-04-01 00:01:14	0.000	55.746933	20.535444	777.000000	635.000000	55.747109	20.534861	1087811	9.200000e+00
1600677	14400	2015-04-01 00:01:14	61.840	55.721782	20.529315	774.000000	670.000000	55.722127	20.528931	1083643	9.200000e+00
1600677	14400	2015-04-01 00:01:14	63.253	55.697786	20.514604	767.000000	704.000000	55.697859	20.515094	1073870	9.200000e+00
1600677	14400	2015-04-01 00:01:14	63.765	55.675864	20.491891	755.000000	735.000000	55.675732	20.491375	1057089	9.200000e+00
1600677	14400	2015-04-01 00:01:14	64.049	55.656855	20.462055	740.000000	761.000000	55.657173	20.461725	1036100	9.200000e+00
1600677	14400	2015-04-01 00:01:14	64.228	55.641485	20.426247	722.000000	783.000000	55.641470	20.426146	1010904	9.200000e+00
1600677	14400	2015-04-01 00:01:14	64.395	55.630340	20.385837	702.000000	799.000000	55.630050	20.386613	982900	9.200000e+00
1600677	14400	2015-04-01 00:01:14	64.535	55.623843	20.342368	680.000000	808.000000	55.623626	20.343127	952087	9.200000e+00
1600677	14400	2015-04-01 00:01:14	64.779	55.622243	20.297496	657.000000	810.000000	55.622198	20.297664	919866	9.200000e+00
1600677	14400	2015-04-01 00:01:14	76.691	55.625601	20.252928	634.000000	805.000000	55.625767	20.252201	887638	9.200000e+00
1600677	14400	2015-04-01 00:01:14	96.218	55.633788	20.210362	613.000000	794.000000	55.633619	20.210692	858206	9.200000e+00
1600677	14400	2015-04-01 00:01:14	100.482	55.646493	20.171419	593.000000	776.000000	55.646467	20.171159	830168	9.200000e+00
1600677	14400	2015-04-01 00:01:14	84.240	55.663232	20.137588	576.000000	753.000000	55.662884	20.137556	806328	9.200000e+00
1600677	14400	2015-04-01 00:01:14	67.034	55.683366	20.110166	562.000000	724.000000	55.683583	20.109883	786685	9.200000e+00
1600677	14400	2015-04-01 00:01:14	63.769	55.706126	20.090212	552.000000	692.000000	55.706424	20.090117	772643	9.200000e+00
1600677	14400	2015-04-01 00:01:14	62.682	55.730641	20.078503	546.000000	658.000000	55.730692	20.078257	764203	9.200000e+00
1600677	14700	2015-04-01 00:01:14	0.000	55.756057	20.070711	542.000000	622.000000	55.756388	20.070350	758563	9.200000e+00
1600677	14700	2015-04-01 00:01:14	62.571	55.781755	20.076671	545.000000	586.000000	55.782084	20.076280	762730	9.200000e+00
1600677	14700	2015-04-01 00:01:14	63.656	55.806304	20.091445	553.000000	552.000000	55.806353	20.092093	773904	9.200000e+00
1600677	14700	2015-04-01 00:01:14	66.901	55.828757	20.114479	564.000000	521.000000	55.828480	20.113836	789284	9.200000e+00
1600677	14700	2015-04-01 00:01:14	84.072	55.848248	20.144897	580.000000	493.000000	55.848465	20.145463	811672	9.200000e+00
1600677	14700	2015-04-01 00:01:14	100.228	55.864022	20.181532	598.000000	471.000000	55.864168	20.181042	836868	9.200000e+00
1600677	14700	2015-04-01 00:01:14	95.913	55.875468	20.222972	619.000000	455.000000	55.875589	20.222552	866273	9.200000e+00
1600677	14700	2015-04-01 00:01:14	76.392	55.882142	20.267614	642.000000	446.000000	55.882013	20.268014	898487	9.200000e+00
1600677	14700	2015-04-01 00:01:14	64.483	55.883786	20.313726	665.000000	444.000000	55.883440	20.313477	930708	9.200000e+00
1600677	14700	2015-04-01 00:01:14	64.209	55.880336	20.359519	688.000000	448.000000	55.880585	20.358940	962935	9.200000e+00
1600677	14700	2015-04-01 00:01:14	64.050	55.871925	20.403215	710.000000	460.000000	55.872020	20.402426	993769	9.200000e+00
1600677	14700	2015-04-01 00:01:14	63.879	55.858881	20.443122	731.000000	478.000000	55.859172	20.443935	1023208	9.200000e+00
1600677	14700	2015-04-01 00:01:14	63.698	55.841707	20.477697	748.000000	502.000000	55.842041	20.477538	1047049	9.200000e+00
1600677	14700	2015-04-01 00:01:14	63.439	55.821070	20.505609	762.000000	531.000000	55.821342	20.505211	1066692	9.200000e+00
1600677	14700	2015-04-01 00:01:14	63.009	55.797768	20.525790	772.000000	564.000000	55.797787	20.524978	1080735	9.200000e+00
1600677	14700	2015-04-01 00:01:14	61.671	55.772699	20.537476	778.000000	599.000000	55.772805	20.536837	1089176	9.200000e+00
1600677	14700	2015-04-01 00:01:14	0.000	55.746830	20.540234	780.000000	635.000000	55.747109	20.540791	1092014	9.200000e+00
1600677	14700	2015-04-01 00:01:14	61.731	55.721155	20.533974	777.000000	671.000000	55.721413	20.534861	1087847	9.200000e+00
1600677	14700	2015-04-01 00:01:14	63.142	55.696659	20.518954	769.000000	706.000000	55.696431	20.519048	1076674	9.200000e+00
1600677	14700	2015-04-01 00:01:14	63.654	55.674282	20.495766	757.000000	737.000000	55.674304	20.495328	1059893	9.200000e+00
1600677	14700	2015-04-01 00:01:14	63.938	55.654878	20.465309	742.000000	764.000000	55.655032	20.465678	1038905	9.200000e+00
1600677	14700	2015-04-01 00:01:14	64.116	55.639188	20.428755	723.000000	786.000000	55.639329	20.428122	1012308	9.200000e+00
1600677	14700	2015-04-01 00:01:14	64.283	55.627811	20.387505	702.000000	802.000000	55.627909	20.386613	982903	9.200000e+00
1600677	14700	2015-04-01 00:01:14	64.423	55.621180	20.343133	680.000000	811.000000	55.621485	20.343127	952090	9.200000e+00
1600677	14700	2015-04-01 00:01:14	64.667	55.619547	20.297330	657.000000	814.000000	55.619343	20.297664	919870	9.200000e+00
1600677	14700	2015-04-01 00:01:14	76.558	55.622974	20.251837	634.000000	809.000000	55.622912	20.252201	887642	9.200000e+00
1600677	14700	2015-04-01 00:01:14	96.051	55.631331	20.208386	612.000000	797.000000	55.631478	20.208715	856808	9.200000e+00
1600677	14700	2015-04-01 00:01:14	100.308	55.644300	20.168633	592.000000	779.000000	55.644325	20.169182	828770	9.200000e+00
1600677	14700	2015-04-01 00:01:14	84.094	55.661387	20.134097	574.000000	755.000000	55.661456	20.133603	803528	9.200000e+00
1600677	14700	2015-04-01 00:01:14	66.917	55.681940	20.106104	560.000000	726.000000	55.682156	20.105930	783885	9.200000e+00
1600677	14700	2015-04-01 00:01:14	63.658	55.705173	20.085732	550.000000	694.000000	55.704996	20.086164	769843	9.200000e+00
1600677	14700	2015-04-01 00:01:14	62.573	55.730199	20.073776	544.000000	659.000000	55.729979	20.074304	761402	9.200000e+00
1600677	15000	2015-04-01 00:01:14	0.000	55.756142	20.065919	540.000000	622.000000	55.756388	20.066397	755761	9.200000e+00
1600677	15000	2015-04-01 00:01:14	62.465	55.782365	20.071997	543.000000	586.000000	55.782084	20.072327	759928	9.200000e+00
1600677	15000	2015-04-01 00:01:14	63.548	55.807415	20.087070	550.000000	551.000000	55.807066	20.086164	769700	9.200000e+00
1600677	15000	2015-04-01 00:01:14	66.787	55.830327	20.110573	562.000000	518.000000	55.830621	20.109883	786479	9.200000e+00
1600677	15000	2015-04-01 00:01:14	83.928	55.850217	20.141611	578.000000	491.000000	55.849893	20.141509	808868	9.200000e+00
1600677	15000	2015-04-01 00:01:14	100.055	55.866313	20.178995	597.000000	468.000000	55.866310	20.179066	835464	9.200000e+00
1600677	15000	2015-04-01 00:01:14	95.746	55.877994	20.221283	618.000000	452.000000	55.877730	20.220575	864869	9.200000e+00
1600677	15000	2015-04-01 00:01:14	76.258	55.884805	20.266838	641.000000	442.000000	55.884868	20.266038	897082	9.200000e+00
1600677	15000	2015-04-01 00:01:14	64.370	55.886483	20.313894	665.000000	440.000000	55.886296	20.313477	930704	9.200000e+00
1600677	15000	2015-04-01 00:01:14	64.096	55.882962	20.360625	689.000000	445.000000	55.882727	20.360916	964333	9.200000e+00
1600677	15000	2015-04-01 00:01:14	63.937	55.874379	20.405216	711.000000	457.000000	55.874161	20.404403	995167	9.200000e+00
1600677	15000	2015-04-01 00:01:14	63.767	55.861067	20.445938	732.000000	475.000000	55.861313	20.445912	1024606	9.200000e+00
1600677	15000	2015-04-01 00:01:14	63.585	55.843542	20.481219	750.000000	500.000000	55.843469	20.481491	1049849	9.200000e+00
1600677	15000	2015-04-01 00:01:14	63.325	55.822483	20.509700	764.000000	529.000000	55.822769	20.509164	1069492	9.200000e+00
1600677	15000	2015-04-01 00:01:14	62.896	55.798704	20.530291	775.000000	563.000000	55.798501	20.530907	1084937	9.200000e+00
1600677	15000	2015-04-01 00:01:14	61.562	55.773124	20.542213	781.000000	599.000000	55.772805	20.542767	1093379	9.200000e+00
1600677	15000	2015-04-01 00:01:14	0.000	55.746726	20.545024	782.000000	636.000000	55.746395	20.544744	1094817	9.200000e+00
1600677	15000	2015-04-01 00:01:14	61.624	55.720527	20.538633	779.000000	672.000000	55.720700	20.538814	1090650	9.200000e+00
1600677	15000	2015-04-01 00:01:14	63.034	55.695533	20.523304	771.000000	707.000000	55.695717	20.523001	1079477	9.200000e+00
1600677	15000	2015-04-01 00:01:14	63.545	55.672699	20.499641	759.000000	739.000000	55.672877	20.499281	1062697	9.200000e+00
1600677	15000	2015-04-01 00:01:14	63.829	55.652900	20.468562	743.000000	767.000000	55.652891	20.467655	1040309	9.200000e+00
1600677	15000	2015-04-01 00:01:14	64.007	55.636892	20.431263	725.000000	789.000000	55.637188	20.432075	1015113	9.200000e+00
1600677	15000	2015-04-01 00:01:14	64.173	55.625283	20.389174	703.000000	806.000000	55.625054	20.388589	984308	9.200000e+00
1600677	15000	2015-04-01 00:01:14	64.313	55.618517	20.343899	680.000000	815.000000	55.618630	20.343127	952094	9.200000e+00
1600677	15000	2015-04-01 00:01:14	64.557	55.616851	20.297163	657.000000	817.000000	55.617202	20.297664	919873	9.200000e+00
1600677	15000	2015-04-01 00:01:14	76.428	55.620348	20.250745	633.000000	813.000000	55.620057	20.250225	886245	9.200000e+00
1600677	15000	2015-04-01 00:01:14	95.888	55.628875	20.206410	611.000000	801.000000	55.628622	20.206739	855411	9.200000e+00
1600677	15000	2015-04-01 00:01:14	100.137	55.642108	20.165848	590.000000	782.000000	55.642184	20.165229	825971	9.200000e+00
1600677	15000	2015-04-01 00:01:14	83.950	55.659542	20.130608	572.000000	758.000000	55.659315	20.129650	800729	9.200000e+00
1600677	15000	2015-04-01 00:01:14	66.804	55.680513	20.102042	558.000000	728.000000	55.680728	20.101977	781085	9.200000e+00
1600677	15000	2015-04-01 00:01:14	63.550	55.704220	20.081253	548.000000	695.000000	55.704283	20.082210	767042	9.200000e+00
1600677	15000	2015-04-01 00:01:14	62.466	55.729756	20.069050	541.000000	659.000000	55.729979	20.068374	757199	9.200000e+00
1600677	15300	2015-04-01 00:01:14	0.000	55.756227	20.061126	537.000000	622.000000	55.756388	20.060467	751558	9.200000e+00
1600677	15300	2015-04-01 00:01:14	62.360	55.782974	20.067324	540.000000	585.000000	55.782798	20.066397	755724	9.200000e+00
1600677	15300	2015-04-01 00:01:14	63.442	55.808526	20.082695	548.000000	549.000000	55.808494	20.082210	766896	9.200000e+00
1600677	15300	2015-04-01 00:01:14	66.675	55.831897	20.106666	560.000000	516.000000	55.832049	20.105930	783675	9.200000e+00
1600677	15300	2015-04-01 00:01:14	83.788	55.852185	20.138325	576.000000	488.000000	55.852034	20.137556	806063	9.200000e+00
1600677	15300	2015-04-01 00:01:14	99.886	55.868605	20.176457	596.000000	465.000000	55.868451	20.177089	834060	9.200000e+00
1600677	15300	2015-04-01 00:01:14	95.583	55.880520	20.219593	618.000000	448.000000	55.880585	20.220575	864865	9.200000e+00
1600677	15300	2015-04-01 00:01:14	76.127	55.887468	20.266062	641.000000	438.000000	55.887723	20.266038	897078	9.200000e+00
1600677	15300	2015-04-01 00:01:14	64.258	55.889179	20.314063	665.000000	436.000000	55.889151	20.313477	930700	9.200000e+00
1600677	15300	2015-04-01 00:01:14	63.985	55.885587	20.361731	689.000000	441.000000	55.885582	20.360916	964329	9.200000e+00
1600677	15300	2015-04-01 00:01:14	63.827	55.876832	20.407216	712.000000	453.000000	55.877016	20.406379	996564	9.200000e+00
1600677	15300	2015-04-01 00:01:14	63.657	55.863253	20.448755	733.000000	472.000000	55.863455	20.447889	1026004	9.200000e+00
1600677	15300	2015-04-01 00:01:14	63.474	55.845377	20.484742	752.000000	497.000000	55.845610	20.485445	1052648	9.200000e+00
1600677	15300	2015-04-01 00:01:14	63.214	55.823896	20.513792	766.000000	527.000000	55.824197	20.513118	1072292	9.200000e+00
1600677	15300	2015-04-01 00:01:14	62.786	55.799641	20.534793	777.000000	561.000000	55.799929	20.534861	1087737	9.200000e+00
1600677	15300	2015-04-01 00:01:14	61.456	55.773548	20.546950	783.000000	598.000000	55.773519	20.546721	1096180	9.200000e+00
1600677	15300	2015-04-01 00:01:14	0.000	55.746623	20.549813	785.000000	636.000000	55.746395	20.550674	1099020	9.200000e+00
1600677	15300	2015-04-01 00:01:14	61.520	55.719900	20.543292	781.000000	673.000000	55.719986	20.542767	1093453	9.200000e+00
1600677	15300	2015-04-01 00:01:14	62.927	55.694406	20.527654	773.000000	709.000000	55.694290	20.526954	1082281	9.200000e+00
1600677	15300	2015-04-01 00:01:14	63.438	55.671117	20.503516	761.000000	741.000000	55.671449	20.503235	1065501	9.200000e+00
1600677	15300	2015-04-01 00:01:14	63.722	55.650923	20.471815	745.000000	770.000000	55.650749	20.471608	1043114	9.200000e+00
1600677	15300	2015-04-01 00:01:14	63.900	55.634595	20.433771	726.000000	793.000000	55.634333	20.434052	1016518	9.200000e+00
1600677	15300	2015-04-01 00:01:14	64.066	55.622755	20.390842	704.000000	809.000000	55.622912	20.390566	985712	9.200000e+00
1600677	15300	2015-04-01 00:01:14	64.205	55.615854	20.344664	681.000000	819.000000	55.615774	20.345103	953499	9.200000e+00
1600677	15300	2015-04-01 00:01:14	64.449	55.614154	20.296997	657.000000	821.000000	55.614347	20.297664	919877	9.200000e+00
1600677	15300	2015-04-01 00:01:14	76.300	55.617721	20.249654	633.000000	816.000000	55.617916	20.250225	886248	9.200000e+00
1600677	15300	2015-04-01 00:01:14	95.727	55.626418	20.204435	610.000000	804.000000	55.626481	20.204762	854013	9.200000e+00
1600677	15300	2015-04-01 00:01:14	99.970	55.639915	20.163063	589.000000	785.000000	55.640043	20.163252	824573	9.200000e+00
1600677	15300	2015-04-01 00:01:14	83.810	55.657697	20.127118	571.000000	760.000000	55.657887	20.127673	799330	9.200000e+00
1600677	15300	2015-04-01 00:01:14	66.692	55.679087	20.097980	556.000000	730.000000	55.679300	20.098023	778285	9.200000e+00
1600677	15300	2015-04-01 00:01:14	63.443	55.703267	20.076773	545.000000	696.000000	55.703569	20.076280	762840	9.200000e+00
1600677	15300	2015-04-01 00:01:14	62.362	55.729313	20.064324	539.000000	660.000000	55.729265	20.064420	754398	9.200000e+00
1600677	15600	2015-04-01 00:01:14	0.000	55.756311	20.056334	535.000000	622.000000	55.756388	20.056514	748756	9.200000e+00
1600677	15600	2015-04-01 00:01:14	62.258	55.783583	20.062650	538.000000	584.000000	55.783512	20.062444	752921	9.200000e+00
1600677	15600	2015-04-01 00:01:14	63.337	55.809637	20.078320	546.000000	547.000000	55.809921	20.078257	764092	9.200000e+00
1600677	15600	2015-04-01 00:01:14	66.566	55.833467	20.102759	558.000000	514.000000	55.833476	20.101977	780871	9.200000e+00
1600677	15600	2015-04-01 00:01:14	83.650	55.854154	20.135038	575.000000	485.000000	55.854176	20.135580	804659	9.200000e+00
1600677	15600	2015-04-01 00:01:14	99.719	55.870896	20.173919	594.000000	462.000000	55.870592	20.173136	831255	9.200000e+00
1600677	15600	2015-04-01 00:01:14	95.422	55.883046	20.217903	617.000000	445.000000	55.882727	20.218598	863461	9.200000e+00
1600677	15600	2015-04-01 00:01:14	75.998	55.890130	20.265286	641.000000	435.000000	55.889864	20.266038	897075	9.200000e+00
1600677	15600	2015-04-01 00:01:14	64.148	55.891875	20.314231	665.000000	432.000000	55.892006	20.313477	930696	9.200000e+00
1600677	15600	2015-04-01 00:01:14	63.876	55.888213	20.362838	690.000000	437.000000	55.888437	20.362893	965726	9.200000e+00
1600677	15600	2015-04-01 00:01:14	63.719	55.879286	20.409217	713.000000	450.000000	55.879158	20.408356	997962	9.200000e+00
1600677	15600	2015-04-01 00:01:14	63.549	55.865440	20.451572	735.000000	469.000000	55.865596	20.451842	1028803	9.200000e+00
1600677	15600	2015-04-01 00:01:14	63.365	55.847212	20.488265	753.000000	495.000000	55.847038	20.487421	1054047	9.200000e+00
1600677	15600	2015-04-01 00:01:14	63.104	55.825309	20.517883	768.000000	525.000000	55.825625	20.517071	1075092	9.200000e+00
1600677	15600	2015-04-01 00:01:14	62.678	55.800577	20.539294	779.000000	560.000000	55.800642	20.538814	1090538	9.200000e+00
1600677	15600	2015-04-01 00:01:14	61.351	55.773972	20.551687	786.000000	597.000000	55.774233	20.552650	1100382	9.200000e+00
1600677	15600	2015-04-01 00:01:14	0.000	55.746519	20.554603	787.000000	636.000000	55.746395	20.554627	1101822	9.200000e+00
1600677	15600	2015-04-01 00:01:14	61.417	55.719273	20.547950	784.000000	674.000000	55.719272	20.548697	1097657	9.200000e+00
1600677	15600	2015-04-01 00:01:14	62.823	55.693279	20.532003	776.000000	710.000000	55.693576	20.532884	1086485	9.200000e+00
1600677	15600	2015-04-01 00:01:14	63.333	55.669534	20.507390	763.000000	744.000000	55.669308	20.507188	1068306	9.200000e+00
1600677	15600	2015-04-01 00:01:14	63.617	55.648945	20.475067	747.000000	773.000000	55.648608	20.475562	1045919	9.200000e+00
1600677	15600	2015-04-01 00:01:14	63.795	55.632298	20.436279	727.000000	796.000000	55.632191	20.436029	1017922	9.200000e+00
1600677	15600	2015-04-01 00:01:14	63.961	55.620227	20.392509	705.000000	813.000000	55.620057	20.392543	987117	9.200000e+00
1600677	15600	2015-04-01 00:01:14	64.100	55.613191	20.345429	681.000000	823.000000	55.612919	20.345103	953503	9.200000e+00
1600677	15600	2015-04-01 00:01:14	64.343	55.611458	20.296831	657.000000	825.000000	55.611492	20.297664	919881	9.200000e+00
1600677	15600	2015-04-01 00:01:14	76.174	55.615094	20.248562	632.000000	820.000000	55.615061	20.248248	884851	9.200000e+00
1600677	15600	2015-04-01 00:01:14	95.570	55.623962	20.202459	609.000000	808.000000	55.623626	20.202785	852616	9.200000e+00
1600677	15600	2015-04-01 00:01:14	99.806	55.637722	20.160278	587.000000	788.000000	55.637901	20.159299	821774	9.200000e+00
1600677	15600	2015-04-01 00:01:14	83.672	55.655852	20.123629	569.000000	763.000000	55.655746	20.123720	796531	9.200000e+00
1600677	15600	2015-04-01 00:01:14	66.582	55.677660	20.093919	554.000000	732.000000	55.677873	20.094070	775485	9.200000e+00
1600677	15600	2015-04-01 00:01:14	63.339	55.702314	20.072294	543.000000	698.000000	55.702141	20.072327	760040	9.200000e+00
1600677	15600	2015-04-01 00:01:14	62.259	55.728870	20.059597	537.000000	661.000000	55.728551	20.060467	751597	9.200000e+00
1600677	15900	2015-04-01 00:01:14	0.000	55.756396	20.051542	532.000000	622.000000	55.756388	20.050584	744553	9.200000e+00
1600677	15900	2015-04-01 00:01:14	62.157	55.784192	20.057976	536.000000	583.000000	55.784226	20.058491	750118	9.200000e+00
1600677	15900	2015-04-01 00:01:14	63.235	55.810747	20.073945	544.000000	546.000000	55.810635	20.074304	761289	9.200000e+00
1600677	15900	2015-04-01 00:01:14	66.458	55.835037	20.098852	556.000000	512.000000	55.834904	20.098023	778067	9.200000e+00
1600677	15900	2015-04-01 00:01:14	83.515	55.856123	20.131751	573.000000	482.000000	55.856317	20.131626	801854	9.200000e+00
1600677	15900	2015-04-01 00:01:14	99.556	55.873188	20.171381	593.000000	458.000000	55.873448	20.171159	829850	9.200000e+00
1600677	15900	2015-04-01 00:01:14	95.264	55.885571	20.216212	616.000000	441.000000	55.885582	20.216622	862056	9.200000e+00
1600677	15900	2015-04-01 00:01:14	75.871	55.892793	20.264510	640.000000	431.000000	55.892719	20.264061	895670	9.200000e+00
1600677	15900	2015-04-01 00:01:14	64.040	55.894572	20.314400	665.000000	428.000000	55.894861	20.313477	930692	9.200000e+00
1600677	15900	2015-04-01 00:01:14	63.769	55.890839	20.363944	691.000000	434.000000	55.890578	20.364870	967124	9.200000e+00
1600677	15900	2015-04-01 00:01:14	63.613	55.881739	20.411219	714.000000	446.000000	55.882013	20.410332	999359	9.200000e+00
1600677	15900	2015-04-01 00:01:14	63.443	55.867626	20.454390	736.000000	466.000000	55.867737	20.453819	1030201	9.200000e+00
1600677	15900	2015-04-01 00:01:14	63.259	55.849047	20.491789	755.000000	492.000000	55.849179	20.491375	1056846	9.200000e+00
1600677	15900	2015-04-01 00:01:14	62.997	55.826722	20.521976	770.000000	523.000000	55.827052	20.521024	1077892	9.200000e+00
1600677	15900	2015-04-01 00:01:14	62.572	55.801514	20.543796	782.000000	559.000000	55.801356	20.544744	1094740	9.200000e+00
1600677	15900	2015-04-01 00:01:14	61.249	55.774396	20.556424	788.000000	597.000000	55.774233	20.556604	1103184	9.200000e+00
1600677	15900	2015-04-01 00:01:14	0.000	55.746415	20.559393	789.000000	636.000000	55.746395	20.558580	1104624	9.200000e+00
1600677	15900	2015-04-01 00:01:14	61.316	55.718645	20.552609	786.000000	675.000000	55.718558	20.552650	1100460	9.200000e+00
1600677	15900	2015-04-01 00:01:14	62.720	55.692153	20.536353	778.000000	712.000000	55.692148	20.536837	1089289	9.200000e+00
1600677	15900	2015-04-01 00:01:14	63.231	55.667952	20.511265	765.000000	746.000000	55.667880	20.511141	1071110	9.200000e+00
1600677	15900	2015-04-01 00:01:14	63.514	55.646968	20.478320	748.000000	775.000000	55.647181	20.477538	1047322	9.200000e+00
1600677	15900	2015-04-01 00:01:14	63.692	55.630001	20.438786	728.000000	799.000000	55.630050	20.438005	1019326	9.200000e+00
1600677	15900	2015-04-01 00:01:14	63.858	55.617698	20.394177	706.000000	816.000000	55.617916	20.394519	988521	9.200000e+00
1600677	15900	2015-04-01 00:01:14	63.996	55.610528	20.346195	682.000000	826.000000	55.610778	20.347080	954907	9.200000e+00
1600677	15900	2015-04-01 00:01:14	64.239	55.608762	20.296665	656.000000	829.000000	55.608637	20.295687	918484	9.200000e+00
1600677	15900	2015-04-01 00:01:14	76.051	55.612468	20.247471	632.000000	824.000000	55.612206	20.248248	884855	9.200000e+00
1600677	15900	2015-04-01 00:01:14	95.416	55.621505	20.200484	608.000000	811.000000	55.621485	20.200809	851218	9.200000e+00
1600677	15900	2015-04-01 00:01:14	99.645	55.635529	20.157493	586.000000	791.000000	55.635760	20.157323	820376	9.200000e+00
1600677	15900	2015-04-01 00:01:14	83.537	55.654007	20.120140	567.000000	765.000000	55.654318	20.119766	793731	9.200000e+00
1600677	15900	2015-04-01 00:01:14	66.475	55.676233	20.089858	552.000000	734.000000	55.676445	20.090117	772685	9.200000e+00
1600677	15900	2015-04-01 00:01:14	63.237	55.701361	20.067815	541.000000	699.000000	55.701428	20.068374	757239	9.200000e+00
1600677	15900	2015-04-01 00:01:14	62.159	55.728427	20.054871	534.000000	661.000000	55.728551	20.054537	747394	9.200000e+00
1600677	16200	2015-04-01 00:01:14	0.000	55.756480	20.046750	530.000000	622.000000	55.756388	20.046631	741751	9.200000e+00
1600677	16200	2015-04-01 00:01:14	62.059	55.784801	20.053301	533.000000	582.000000	55.784939	20.052561	745914	9.200000e+00
1600677	16200	2015-04-01 00:01:14	63.135	55.811858	20.069569	542.000000	544.000000	55.812063	20.070350	758485	9.200000e+00
1600677	16200	2015-04-01 00:01:14	66.353	55.836607	20.094945	554.000000	510.000000	55.836331	20.094070	775263	9.200000e+00
1600677	16200	2015-04-01 00:01:14	83.383	55.858091	20.128464	571.000000	480.000000	55.857744	20.127673	799050	9.200000e+00
1600677	16200	2015-04-01 00:01:14	99.396	55.875479	20.168842	592.000000	455.000000	55.875589	20.169182	828446	9.200000e+00
1600677	16200	2015-04-01 00:01:14	95.108	55.888097	20.214522	615.000000	437.000000	55.888437	20.214645	860651	9.200000e+00
1600677	16200	2015-04-01 00:01:14	75.746	55.895456	20.263734	640.000000	427.000000	55.895575	20.264061	895666	9.200000e+00
1600677	16200	2015-04-01 00:01:14	63.935	55.897268	20.314568	666.000000	425.000000	55.897002	20.315454	932090	9.200000e+00
1600677	16200	2015-04-01 00:01:14	63.665	55.893464	20.365051	691.000000	430.000000	55.893433	20.364870	967120	9.200000e+00
1600677	16200	2015-04-01 00:01:14	63.508	55.884192	20.413220	715.000000	443.000000	55.884154	20.412309	1000757	9.200000e+00
1600677	16200	2015-04-01 00:01:14	63.339	55.869812	20.457208	738.000000	463.000000	55.869879	20.457772	1033000	9.200000e+00
1600677	16200	2015-04-01 00:01:14	63.154	55.850881	20.495313	757.000000	490.000000	55.850607	20.495328	1059646	9.200000e+00
1600677	16200	2015-04-01 00:01:14	62.892	55.828134	20.526068	773.000000	521.000000	55.828480	20.526954	1082093	9.200000e+00
1600677	16200	2015-04-01 00:01:14	62.468	55.802450	20.548298	784.000000	557.000000	55.802784	20.548697	1097540	9.200000e+00
1600677	16200	2015-04-01 00:01:14	61.148	55.774820	20.561161	790.000000	596.000000	55.774946	20.560557	1105985	9.200000e+00
1600677	16200	2015-04-01 00:01:14	0.000	55.746311	20.564183	792.000000	636.000000	55.746395	20.564510	1108827	9.200000e+00
1600677	16200	2015-04-01 00:01:14	61.218	55.718017	20.557267	788.000000	676.000000	55.717844	20.556604	1103263	9.200000e+00
1600677	16200	2015-04-01 00:01:14	62.620	55.691025	20.540701	780.000000	714.000000	55.690721	20.540791	1092093	9.200000e+00
1600677	16200	2015-04-01 00:01:14	63.130	55.666369	20.515139	767.000000	748.000000	55.666453	20.515094	1073914	9.200000e+00
1600677	16200	2015-04-01 00:01:14	63.414	55.644990	20.481571	750.000000	778.000000	55.645039	20.481491	1050127	9.200000e+00
1600677	16200	2015-04-01 00:01:14	63.591	55.627704	20.441293	730.000000	802.000000	55.627909	20.441959	1022131	9.200000e+00
1600677	16200	2015-04-01 00:01:14	63.756	55.615170	20.395844	707.000000	820.000000	55.615061	20.396496	989926	9.200000e+00
1600677	16200	2015-04-01 00:01:14	63.895	55.607864	20.346960	682.000000	830.000000	55.607923	20.347080	954911	9.200000e+00
1600677	16200	2015-04-01 00:01:14	64.137	55.606065	20.296499	656.000000	833.000000	55.605782	20.295687	918488	9.200000e+00
1600677	16200	2015-04-01 00:01:14	75.931	55.609841	20.246380	631.000000	827.000000	55.610064	20.246271	883457	9.200000e+00
1600677	16200	2015-04-01 00:01:14	95.264	55.619048	20.198510	607.000000	814.000000	55.619343	20.198832	849820	9.200000e+00
1600677	16200	2015-04-01 00:01:14	99.486	55.633336	20.154709	585.000000	794.000000	55.633619	20.155346	818978	9.200000e+00
1600677	16200	2015-04-01 00:01:14	83.405	55.652161	20.116652	565.000000	768.000000	55.652177	20.115813	790932	9.200000e+00
1600677	16200	2015-04-01 00:01:14	66.369	55.674807	20.085797	550.000000	736.000000	55.675018	20.086164	769885	9.200000e+00
1600677	16200	2015-04-01 00:01:14	63.136	55.700407	20.063336	538.000000	700.000000	55.700714	20.062444	753037	9.200000e+00
1600677	16200	2015-04-01 00:01:14	62.060	55.727984	20.050145	532.000000	662.000000	55.727837	20.050584	744593	9.200000e+00
1600677	16500	2015-04-01 00:01:14	0.000	55.756564	20.041958	528.000000	622.000000	55.756388	20.042677	738949	9.200000e+00
1600677	16500	2015-04-01 00:01:14	61.962	55.785410	20.048627	531.000000	581.000000	55.785653	20.048607	743111	9.200000e+00
1600677	16500	2015-04-01 00:01:14	63.036	55.812968	20.065193	539.000000	543.000000	55.812777	20.064420	754281	9.200000e+00
1600677	16500	2015-04-01 00:01:14	66.249	55.838176	20.091037	552.000000	507.000000	55.838473	20.090117	772458	9.200000e+00
1600677	16500	2015-04-01 00:01:14	83.252	55.860059	20.125176	570.000000	477.000000	55.859886	20.125696	797646	9.200000e+00
1600677	16500	2015-04-01 00:01:14	99.238	55.877771	20.166303	591.000000	452.000000	55.877730	20.167206	827042	9.200000e+00
1600677	16500	2015-04-01 00:01:14	94.956	55.890623	20.212831	614.000000	434.000000	55.890578	20.212668	859247	9.200000e+00
1600677	16500	2015-04-01 00:01:14	75.624	55.898118	20.262957	639.000000	423.000000	55.898430	20.262084	894261	9.200000e+00
1600677	16500	2015-04-01 00:01:14	63.831	55.899964	20.314737	666.000000	421.000000	55.899857	20.315454	932086	9.200000e+00
1600677	16500	2015-04-01 00:01:14	63.562	55.896090	20.366158	692.000000	426.000000	55.896288	20.366846	968517	9.200000e+00
1600677	16500	2015-04-01 00:01:14	63.406	55.886646	20.415222	716.000000	440.000000	55.886296	20.414286	1002155	9.200000e+00
1600677	16500	2015-04-01 00:01:14	63.237	55.871998	20.460026	739.000000	460.000000	55.872020	20.459748	1034398	9.200000e+00
1600677	16500	2015-04-01 00:01:14	63.052	55.852716	20.498837	759.000000	487.000000	55.852748	20.499281	1062445	9.200000e+00
1600677	16500	2015-04-01 00:01:14	62.789	55.829546	20.530161	775.000000	520.000000	55.829193	20.530907	1084894	9.200000e+00
1600677	16500	2015-04-01 00:01:14	62.366	55.803386	20.552800	786.000000	556.000000	55.803498	20.552650	1100341	9.200000e+00
1600677	16500	2015-04-01 00:01:14	61.049	55.775244	20.565899	793.000000	596.000000	55.774946	20.566487	1110188	9.200000e+00
1600677	16500	2015-04-01 00:01:14	0.000	55.746206	20.568972	794.000000	636.000000	55.746395	20.568464	1111629	9.200000e+00
1600677	16500	2015-04-01 00:01:14	61.121	55.717389	20.561926	791.000000	677.000000	55.717131	20.562534	1107467	9.200000e+00
1600677	16500	2015-04-01 00:01:14	62.521	55.689898	20.545050	782.000000	715.000000	55.690007	20.544744	1094896	9.200000e+00
1600677	16500	2015-04-01 00:01:14	63.031	55.664786	20.519012	769.000000	750.000000	55.665025	20.519048	1076718	9.200000e+00
1600677	16500	2015-04-01 00:01:14	63.315	55.643012	20.484823	752.000000	781.000000	55.642898	20.485445	1052932	9.200000e+00
1600677	16500	2015-04-01 00:01:14	63.492	55.625407	20.443799	731.000000	806.000000	55.625054	20.443935	1023536	9.200000e+00
1600677	16500	2015-04-01 00:01:14	63.657	55.612642	20.397511	708.000000	823.000000	55.612919	20.398473	991330	9.200000e+00
1600677	16500	2015-04-01 00:01:14	63.795	55.605201	20.347724	682.000000	834.000000	55.605068	20.347080	954915	9.200000e+00
1600677	16500	2015-04-01 00:01:14	64.037	55.603369	20.296333	656.000000	836.000000	55.603640	20.295687	918491	9.200000e+00
1600677	16500	2015-04-01 00:01:14	75.812	55.607214	20.245290	631.000000	831.000000	55.607209	20.246271	883461	9.200000e+00
1600677	16500	2015-04-01 00:01:14	95.116	55.616591	20.196535	606.000000	818.000000	55.616488	20.196855	848423	9.200000e+00
1600677	16500	2015-04-01 00:01:14	99.331	55.631143	20.151925	583.000000	797.000000	55.631478	20.151393	816179	9.200000e+00
1600677	16500	2015-04-01 00:01:14	83.274	55.650316	20.113164	564.000000	771.000000	55.650036	20.113836	789534	9.200000e+00
1600677	16500	2015-04-01 00:01:14	66.266	55.673380	20.081737	548.000000	738.000000	55.673590	20.082210	767085	9.200000e+00
1600677	16500	2015-04-01 00:01:14	63.038	55.699453	20.058858	536.000000	702.000000	55.699286	20.058491	750237	9.200000e+00
1600677	16500	2015-04-01 00:01:14	61.963	55.727540	20.045420	529.000000	662.000000	55.727837	20.044654	740390	9.200000e+00
1600677	16800	2015-04-01 00:01:14	0.000	55.756648	20.037165	525.000000	622.000000	55.756388	20.036748	734746	9.200000e+00
1600677	16800	2015-04-01 00:01:14	61.866	55.786018	20.043952	529.000000	580.000000	55.786367	20.044654	740308	9.200000e+00
1600677	16800	2015-04-01 00:01:14	62.939	55.814079	20.060817	537.000000	541.000000	55.814204	20.060467	751477	9.200000e+00
1600677	16800	2015-04-01 00:01:14	66.147	55.839746	20.087129	550.000000	505.000000	55.839900	20.086164	769654	9.200000e+00
1600677	16800	2015-04-01 00:01:14	83.125	55.862028	20.121889	568.000000	474.000000	55.862027	20.121743	794841	9.200000e+00
1600677	16800	2015-04-01 00:01:14	99.083	55.880062	20.163764	589.000000	449.000000	55.879872	20.163252	824237	9.200000e+00
1600677	16800	2015-04-01 00:01:14	94.805	55.893149	20.211140	613.000000	430.000000	55.893433	20.210692	857842	9.200000e+00
1600677	16800	2015-04-01 00:01:14	75.504	55.900781	20.262181	639.000000	420.000000	55.900571	20.262084	894258	9.200000e+00
1600677	16800	2015-04-01 00:01:14	63.729	55.902661	20.314906	666.000000	417.000000	55.902712	20.315454	932082	9.200000e+00
1600677	16800	2015-04-01 00:01:14	63.461	55.898716	20.367265	692.000000	423.000000	55.898430	20.366846	968514	9.200000e+00
1600677	16800	2015-04-01 00:01:14	63.306	55.889099	20.417224	717.000000	436.000000	55.889151	20.416262	1003552	9.200000e+00
1600677	16800	2015-04-01 00:01:14	63.137	55.874184	20.462844	741.000000	457.000000	55.874161	20.463702	1037197	9.200000e+00
1600677	16800	2015-04-01 00:01:14	62.951	55.854550	20.502361	761.000000	484.000000	55.854889	20.503235	1065244	9.200000e+00
1600677	16800	2015-04-01 00:01:14	62.688	55.830959	20.534254	777.000000	518.000000	55.830621	20.534861	1087694	9.200000e+00
1600677	16800	2015-04-01 00:01:14	62.266	55.804321	20.557303	788.000000	555.000000	55.804211	20.556604	1103142	9.200000e+00
1600677	16800	2015-04-01 00:01:14	60.952	55.775668	20.570636	795.000000	595.000000	55.775660	20.570440	1112989	9.200000e+00
1600677	16800	2015-04-01 00:01:14	0.000	55.746102	20.573762	797.000000	636.000000	55.746395	20.574394	1115832	9.200000e+00
1600677	16800	2015-04-01 00:01:14	61.026	55.716761	20.566584	793.000000	678.000000	55.716417	20.566487	1110270	9.200000e+00
1600677	16800	2015-04-01 00:01:14	62.424	55.688771	20.549399	784.000000	717.000000	55.688580	20.548697	1097700	9.200000e+00
1600677	16800	2015-04-01 00:01:14	62.933	55.663203	20.522885	771.000000	753.000000	55.662884	20.523001	1079523	9.200000e+00
1600677	16800	2015-04-01 00:01:14	63.217	55.641034	20.488074	753.000000	784.000000	55.640757	20.487421	1054336	9.200000e+00
1600677	16800	2015-04-01 00:01:14	63.394	55.623110	20.446305	732.000000	809.000000	55.622912	20.445912	1024940	9.200000e+00
1600677	16800	2015-04-01 00:01:14	63.559	55.610113	20.399178	708.000000	827.000000	55.610064	20.398473	991334	9.200000e+00
1600677	16800	2015-04-01 00:01:14	63.697	55.602538	20.348489	683.000000	838.000000	55.602213	20.349057	956320	9.200000e+00
1600677	16800	2015-04-01 00:01:14	63.938	55.600673	20.296167	656.000000	840.000000	55.600785	20.295687	918495	9.200000e+00
1600677	16800	2015-04-01 00:01:14	75.696	55.604588	20.244199	630.000000	835.000000	55.604354	20.244295	882064	9.200000e+00
1600677	16800	2015-04-01 00:01:14	94.970	55.614134	20.194561	605.000000	821.000000	55.614347	20.194879	847025	9.200000e+00
1600677	16800	2015-04-01 00:01:14	99.179	55.628950	20.149142	582.000000	801.000000	55.628622	20.149416	814782	9.200000e+00
1600677	16800	2015-04-01 00:01:14	83.147	55.648471	20.109676	562.000000	773.000000	55.648608	20.109883	786734	9.200000e+00
1600677	16800	2015-04-01 00:01:14	66.164	55.671952	20.077677	546.000000	740.000000	55.672163	20.078257	764285	9.200000e+00
1600677	16800	2015-04-01 00:01:14	62.941	55.698499	20.054380	534.000000	703.000000	55.698572	20.054537	747436	9.200000e+00
1600677	16800	2015-04-01 00:01:14	61.868	55.727096	20.040694	527.000000	663.000000	55.727123	20.040701	737589	9.200000e+00
1600677	17100	2015-04-01 00:01:14	0.000	55.756731	20.032373	523.000000	622.000000	55.756388	20.032794	731944	9.200000e+00
1600677	17100	2015-04-01 00:01:14	61.773	55.786627	20.039278	526.000000	580.000000	55.786367	20.038724	736105	9.200000e+00
1600677	17100	2015-04-01 00:01:14	62.844	55.815189	20.056440	535.000000	540.000000	55.814918	20.056514	748674	9.200000e+00
1600677	17100	2015-04-01 00:01:14	66.048	55.841315	20.083220	549.000000	503.000000	55.841328	20.084187	768251	9.200000e+00
1600677	17100	2015-04-01 00:01:14	82.999	55.863996	20.118600	566.000000	471.000000	55.864168	20.117790	792036	9.200000e+00
1600677	17100	2015-04-01 00:01:14	98.931	55.882353	20.161224	588.000000	446.000000	55.882013	20.161276	822833	9.200000e+00
1600677	17100	2015-04-01 00:01:14	94.658	55.895675	20.209448	612.000000	427.000000	55.895575	20.208715	856438	9.200000e+00
1600677	17100	2015-04-01 00:01:14	75.385	55.903443	20.261404	639.000000	416.000000	55.903426	20.262084	894254	9.200000e+00
1600677	17100	2015-04-01 00:01:14	63.629	55.905357	20.315074	666.000000	413.000000	55.905567	20.315454	932078	9.200000e+00
1600677	17100	2015-04-01 00:01:14	63.362	55.901341	20.368372	693.000000	419.000000	55.901285	20.368823	969911	9.200000e+00
1600677	17100	2015-04-01 00:01:14	63.207	55.891552	20.419226	718.000000	433.000000	55.891292	20.418239	1004950	9.200000e+00
1600677	17100	2015-04-01 00:01:14	63.038	55.876370	20.465663	742.000000	454.000000	55.876303	20.465678	1038595	9.200000e+00
1600677	17100	2015-04-01 00:01:14	62.852	55.856385	20.505886	762.000000	482.000000	55.856317	20.505211	1066643	9.200000e+00
1600677	17100	2015-04-01 00:01:14	62.588	55.832371	20.538347	779.000000	516.000000	55.832049	20.538814	1090494	9.200000e+00
1600677	17100	2015-04-01 00:01:14	62.167	55.805257	20.561805	791.000000	554.000000	55.804925	20.562534	1107344	9.200000e+00
1600677	17100	2015-04-01 00:01:14	60.857	55.776091	20.575374	797.000000	594.000000	55.776374	20.574394	1115790	9.200000e+00
1600677	17100	2015-04-01 00:01:14	0.000	55.745997	20.578552	799.000000	637.000000	55.745682	20.578347	1118635	9.200000e+00
1600677	17100	2015-04-01 00:01:14	60.932	55.716133	20.571242	795.000000	678.000000	55.716417	20.570440	1113072	9.200000e+00
1600677	17100	2015-04-01 00:01:14	62.329	55.687643	20.553747	787.000000	718.000000	55.687866	20.554627	1101904	9.200000e+00
1600677	17100	2015-04-01 00:01:14	62.838	55.661620	20.526758	773.000000	755.000000	55.661456	20.526954	1082327	9.200000e+00
1600677	17100	2015-04-01 00:01:14	63.122	55.639056	20.491325	755.000000	786.000000	55.639329	20.491375	1057140	9.200000e+00
1600677	17100	2015-04-01 00:01:14	63.298	55.620813	20.448811	733.000000	812.000000	55.620771	20.447889	1026344	9.200000e+00
1600677	17100	2015-04-01 00:01:14	63.463	55.607585	20.400845	709.000000	830.000000	55.607923	20.400449	992738	9.200000e+00
1600677	17100	2015-04-01 00:01:14	63.601	55.599875	20.349254	683.000000	841.000000	55.600071	20.349057	956323	9.200000e+00
1600677	17100	2015-04-01 00:01:14	63.842	55.597976	20.296001	656.000000	844.000000	55.597930	20.295687	918499	9.200000e+00
1600677	17100	2015-04-01 00:01:14	75.581	55.601961	20.243109	629.000000	838.000000	55.602213	20.242318	880666	9.200000e+00
1600677	17100	2015-04-01 00:01:14	94.826	55.611678	20.192587	604.000000	825.000000	55.611492	20.192902	845628	9.200000e+00
1600677	17100	2015-04-01 00:01:14	99.029	55.626757	20.146359	580.000000	804.000000	55.626481	20.145463	811983	9.200000e+00
1600677	17100	2015-04-01 00:01:14	83.021	55.646625	20.106188	560.000000	776.000000	55.646467	20.105930	783935	9.200000e+00
1600677	17100	2015-04-01 00:01:14	66.064	55.670525	20.073617	544.000000	742.000000	55.670735	20.074304	761485	9.200000e+00
1600677	17100	2015-04-01 00:01:14	62.846	55.697545	20.049901	532.000000	704.000000	55.697859	20.050584	744635	9.200000e+00
1600677	17100	2015-04-01 00:01:14	61.775	55.726652	20.035968	525.000000	664.000000	55.726410	20.036748	734788	9.200000e+00
1600677	17400	2015-04-01 00:01:14	0.000	55.756815	20.027581	520.000000	621.000000	55.757102	20.026864	727740	9.200000e+00
1600677	17400	2015-04-01 00:01:14	61.681	55.787235	20.034603	524.000000	579.000000	55.787081	20.034771	733302	9.200000e+00
1600677	17400	2015-04-01 00:01:14	62.751	55.816299	20.052064	533.000000	538.000000	55.816345	20.052561	745870	9.200000e+00
1600677	17400	2015-04-01 00:01:14	65.949	55.842884	20.079311	547.000000	501.000000	55.842755	20.080234	765447	9.200000e+00
1600677	17400	2015-04-01 00:01:14	82.875	55.865964	20.115312	565.000000	468.000000	55.866310	20.115813	790632	9.200000e+00
1600677	17400	2015-04-01 00:01:14	98.781	55.884645	20.158685	587.000000	442.000000	55.884868	20.159299	821428	9.200000e+00
1600677	17400	2015-04-01 00:01:14	94.513	55.898201	20.207757	612.000000	423.000000	55.898430	20.208715	856434	9.200000e+00
1600677	17400	2015-04-01 00:01:14	75.268	55.906106	20.260628	638.000000	412.000000	55.906281	20.260108	892849	9.200000e+00
1600677	17400	2015-04-01 00:01:14	63.531	55.908053	20.315243	666.000000	410.000000	55.907709	20.315454	932075	9.200000e+00
1600677	17400	2015-04-01 00:01:14	63.264	55.903967	20.369479	693.000000	415.000000	55.904140	20.368823	969907	9.200000e+00
1600677	17400	2015-04-01 00:01:14	63.110	55.894005	20.421229	720.000000	429.000000	55.894147	20.422192	1007748	9.200000e+00
1600677	17400	2015-04-01 00:01:14	62.942	55.878556	20.468482	743.000000	451.000000	55.878444	20.467655	1039993	9.200000e+00
1600677	17400	2015-04-01 00:01:14	62.755	55.858219	20.509411	764.000000	479.000000	55.858458	20.509164	1069442	9.200000e+00
1600677	17400	2015-04-01 00:01:14	62.491	55.833782	20.542441	781.000000	514.000000	55.833476	20.542767	1093294	9.200000e+00
1600677	17400	2015-04-01 00:01:14	62.071	55.806192	20.566308	793.000000	552.000000	55.806353	20.566487	1110144	9.200000e+00
1600677	17400	2015-04-01 00:01:14	60.763	55.776514	20.580111	800.000000	594.000000	55.776374	20.580323	1119993	9.200000e+00
1600677	17400	2015-04-01 00:01:14	0.000	55.745892	20.583342	802.000000	637.000000	55.745682	20.584277	1122838	9.200000e+00
1600677	17400	2015-04-01 00:01:14	60.840	55.715504	20.575899	798.000000	679.000000	55.715703	20.576370	1117276	9.200000e+00
1600677	17400	2015-04-01 00:01:14	62.235	55.686516	20.558095	789.000000	720.000000	55.686438	20.558580	1104708	9.200000e+00
1600677	17400	2015-04-01 00:01:14	62.744	55.660036	20.530631	775.000000	757.000000	55.660029	20.530907	1085131	9.200000e+00
1600677	17400	2015-04-01 00:01:14	63.028	55.637078	20.494576	757.000000	789.000000	55.637188	20.495328	1059945	9.200000e+00
1600677	17400	2015-04-01 00:01:14	63.204	55.618516	20.451317	735.000000	815.000000	55.618630	20.451842	1029149	9.200000e+00
1600677	17400	2015-04-01 00:01:14	63.368	55.605056	20.402511	710.000000	834.000000	55.605068	20.402426	994143	9.200000e+00
1600677	17400	2015-04-01 00:01:14	63.506	55.597212	20.350019	683.000000	845.000000	55.597216	20.349057	956327	9.200000e+00
1600677	17400	2015-04-01 00:01:14	63.747	55.595280	20.295835	656.000000	848.000000	55.595075	20.295687	918503	9.200000e+00
1600677	17400	2015-04-01 00:01:14	75.469	55.599334	20.242018	629.000000	842.000000	55.599358	20.242318	880670	9.200000e+00
1600677	17400	2015-04-01 00:01:14	94.685	55.609221	20.190613	603.000000	828.000000	55.609350	20.190925	844230	9.200000e+00
1600677	17400	2015-04-01 00:01:14	98.881	55.624564	20.143576	579.000000	807.000000	55.624340	20.143486	810585	9.200000e+00
1600677	17400	2015-04-01 00:01:14	82.897	55.644779	20.102701	558.000000	778.000000	55.645039	20.101977	781135	9.200000e+00
1600677	17400	2015-04-01 00:01:14	65.966	55.669098	20.069557	542.000000	744.000000	55.669308	20.070350	758685	9.200000e+00
1600677	17400	2015-04-01 00:01:14	62.753	55.696591	20.045424	529.000000	706.000000	55.696431	20.044654	740434	9.200000e+00
1600677	17400	2015-04-01 00:01:14	61.683	55.726208	20.031243	522.000000	664.000000	55.726410	20.030818	730585	9.200000e+00
1600677	17700	2015-04-01 00:01:14	0.000	55.756898	20.022788	518.000000	621.000000	55.757102	20.022911	724938	9.200000e+00
1600677	17700	2015-04-01 00:01:14	61.591	55.787843	20.029928	522.000000	578.000000	55.787794	20.030818	730499	9.200000e+00
1600677	17700	2015-04-01 00:01:14	62.659	55.817408	20.047687	531.000000	537.000000	55.817059	20.048607	743067	9.200000e+00
1600677	17700	2015-04-01 00:01:14	65.853	55.844453	20.075402	545.000000	499.000000	55.844183	20.076280	762643	9.200000e+00
1600677	17700	2015-04-01 00:01:14	82.754	55.867932	20.112023	563.000000	466.000000	55.867737	20.111860	787828	9.200000e+00
1600677	17700	2015-04-01 00:01:14	98.634	55.886936	20.156145	585.000000	439.000000	55.887009	20.155346	818623	9.200000e+00
1600677	17700	2015-04-01 00:01:14	94.370	55.900726	20.206065	611.000000	420.000000	55.900571	20.206739	855030	9.200000e+00
1600677	17700	2015-04-01 00:01:14	75.154	55.908769	20.259851	638.000000	409.000000	55.908423	20.260108	892846	9.200000e+00
1600677	17700	2015-04-01 00:01:14	63.434	55.910750	20.315412	666.000000	406.000000	55.910564	20.315454	932071	9.200000e+00
1600677	17700	2015-04-01 00:01:14	63.168	55.906592	20.370587	694.000000	412.000000	55.906281	20.370800	971305	9.200000e+00
1600677	17700	2015-04-01 00:01:14	63.014	55.896458	20.423231	721.000000	426.000000	55.896288	20.424169	1009146	9.200000e+00
1600677	17700	2015-04-01 00:01:14	62.847	55.880742	20.471301	745.000000	448.000000	55.880585	20.471608	1042792	9.200000e+00
1600677	17700	2015-04-01 00:01:14	62.659	55.860053	20.512937	766.000000	477.000000	55.859886	20.513118	1072242	9.200000e+00
1600677	17700	2015-04-01 00:01:14	62.395	55.835194	20.546535	783.000000	512.000000	55.834904	20.546721	1096094	9.200000e+00
1600677	17700	2015-04-01 00:01:14	61.976	55.807128	20.570811	795.000000	551.000000	55.807066	20.570440	1112945	9.200000e+00
1600677	17700	2015-04-01 00:01:14	60.672	55.776937	20.584849	802.000000	593.000000	55.777088	20.584277	1122794	9.200000e+00
1600677	17700	2015-04-01 00:01:14	0.000	55.745787	20.588131	804.000000	637.000000	55.745682	20.588230	1125640	9.200000e+00
1600677	17700	2015-04-01 00:01:14	60.750	55.714876	20.580557	800.000000	680.000000	55.714989	20.580323	1120079	9.200000e+00
1600677	17700	2015-04-01 00:01:14	62.143	55.685388	20.562442	791.000000	721.000000	55.685724	20.562534	1107511	9.200000e+00
1600677	17700	2015-04-01 00:01:14	62.651	55.658453	20.534503	777.000000	759.000000	55.658601	20.534861	1087935	9.200000e+00
1600677	17700	2015-04-01 00:01:14	62.936	55.635100	20.497826	758.000000	792.000000	55.635046	20.497305	1061349	9.200000e+00
1600677	17700	2015-04-01 00:01:14	63.112	55.616218	20.453823	736.000000	818.000000	55.616488	20.453819	1030553	9.200000e+00
1600677	17700	2015-04-01 00:01:14	63.276	55.602528	20.404178	711.000000	838.000000	55.602213	20.404403	995548	9.200000e+00
1600677	17700	2015-04-01 00:01:14	63.413	55.594549	20.350783	684.000000	849.000000	55.594361	20.351033	957732	9.200000e+00
1600677	17700	2015-04-01 00:01:14	63.654	55.592584	20.295669	656.000000	851.000000	55.592934	20.295687	918506	9.200000e+00
1600677	17700	2015-04-01 00:01:14	75.358	55.596708	20.240928	628.000000	846.000000	55.596502	20.240341	879273	9.200000e+00
1600677	17700	2015-04-01 00:01:14	94.546	55.606764	20.188640	602.000000	832.000000	55.606495	20.188949	842833	9.200000e+00
1600677	17700	2015-04-01 00:01:14	98.737	55.622370	20.140793	578.000000	810.000000	55.622198	20.141509	809187	9.200000e+00
1600677	17700	2015-04-01 00:01:14	82.776	55.642933	20.099214	557.000000	781.000000	55.642898	20.100000	779737	9.200000e+00
1600677	17700	2015-04-01 00:01:14	65.869	55.667670	20.065498	540.000000	746.000000	55.667880	20.066397	755885	9.200000e+00
1600677	17700	2015-04-01 00:01:14	62.661	55.695637	20.040946	527.000000	707.000000	55.695717	20.040701	737633	9.200000e+00
1600677	17700	2015-04-01 00:01:14	61.593	55.725764	20.026517	520.000000	665.000000	55.725696	20.026864	727784	9.200000e+00
1600677	18000	2015-04-01 00:01:14	0.000	55.756981	20.017996	516.000000	621.000000	55.757102	20.018958	722136	9.200000e+00
1600677	18000	2015-04-01 00:01:14	61.502	55.788451	20.025253	519.000000	577.000000	55.788508	20.024888	726295	9.200000e+00
1600677	18000	2015-04-01 00:01:14	62.569	55.818518	20.043309	528.000000	535.000000	55.818487	20.042677	738862	9.200000e+00
1600677	18000	2015-04-01 00:01:14	65.758	55.846022	20.071493	543.000000	496.000000	55.846324	20.072327	759838	9.200000e+00
1600677	18000	2015-04-01 00:01:14	82.635	55.869900	20.108734	561.000000	463.000000	55.869879	20.107907	785023	9.200000e+00
1600677	18000	2015-04-01 00:01:14	98.490	55.889227	20.153604	584.000000	436.000000	55.889151	20.153369	817219	9.200000e+00
1600677	18000	2015-04-01 00:01:14	94.229	55.903252	20.204373	610.000000	416.000000	55.903426	20.204762	853625	9.200000e+00
1600677	18000	2015-04-01 00:01:14	75.040	55.911431	20.259074	637.000000	405.000000	55.911278	20.258131	891441	9.200000e+00
1600677	18000	2015-04-01 00:01:14	63.339	55.913446	20.315580	666.000000	402.000000	55.913419	20.315454	932067	9.200000e+00
1600677	18000	2015-04-01 00:01:14	63.074	55.909218	20.371695	694.000000	408.000000	55.909136	20.370800	971301	9.200000e+00
1600677	18000	2015-04-01 00:01:14	62.920	55.898912	20.425234	722.000000	422.000000	55.899143	20.426146	1010543	9.200000e+00
1600677	18000	2015-04-01 00:01:14	62.753	55.882928	20.474121	746.000000	445.000000	55.882727	20.473585	1044190	9.200000e+00
1600677	18000	2015-04-01 00:01:14	62.565	55.861887	20.516463	768.000000	474.000000	55.862027	20.517071	1075041	9.200000e+00
1600677	18000	2015-04-01 00:01:14	62.301	55.836606	20.550629	785.000000	510.000000	55.836331	20.550674	1098894	9.200000e+00
1600677	18000	2015-04-01 00:01:14	61.882	55.808063	20.575315	797.000000	550.000000	55.807780	20.574394	1115746	9.200000e+00
1600677	18000	2015-04-01 00:01:14	60.581	55.777360	20.589587	805.000000	593.000000	55.777088	20.590207	1126997	9.200000e+00
1600677	18000	2015-04-01 00:01:14	0.000	55.745682	20.592921	806.000000	637.000000	55.745682	20.592183	1128442	9.200000e+00
1600677	18000	2015-04-01 00:01:14	60.661	55.714247	20.585215	802.000000	681.000000	55.714276	20.584277	1122882	9.200000e+00
1600677	18000	2015-04-01 00:01:14	62.052	55.684260	20.566790	793.000000	723.000000	55.684297	20.566487	1110315	9.200000e+00
1600677	18000	2015-04-01 00:01:14	62.561	55.656869	20.538375	779.000000	761.000000	55.657173	20.538814	1090739	9.200000e+00
1600677	18000	2015-04-01 00:01:14	62.845	55.633121	20.501076	760.000000	795.000000	55.632905	20.501258	1064154	9.200000e+00
1600677	18000	2015-04-01 00:01:14	63.021	55.613921	20.456328	737.000000	822.000000	55.613633	20.455795	1031958	9.200000e+00
1600677	18000	2015-04-01 00:01:14	63.184	55.599999	20.405844	712.000000	841.000000	55.600071	20.406379	996952	9.200000e+00
1600677	18000	2015-04-01 00:01:14	63.322	55.591885	20.351547	684.000000	852.000000	55.592220	20.351033	957735	9.200000e+00
1600677	18000	2015-04-01 00:01:14	63.562	55.589887	20.295503	656.000000	855.000000	55.590079	20.295687	918510	9.200000e+00
1600677	18000	2015-04-01 00:01:14	75.250	55.594081	20.239838	628.000000	849.000000	55.594361	20.240341	879276	9.200000e+00
1600677	18000	2015-04-01 00:01:14	94.410	55.604307	20.186667	601.000000	835.000000	55.604354	20.186972	841435	9.200000e+00
1600677	18000	2015-04-01 00:01:14	98.594	55.620177	20.138011	576.000000	813.000000	55.620057	20.137556	806388	9.200000e+00
1600677	18000	2015-04-01 00:01:14	82.657	55.641087	20.095728	555.000000	784.000000	55.640757	20.096047	776938	9.200000e+00
1600677	18000	2015-04-01 00:01:14	65.774	55.666242	20.061439	537.000000	748.000000	55.666453	20.060467	751684	9.200000e+00
1600677	18000	2015-04-01 00:01:14	62.570	55.694682	20.036469	525.000000	708.000000	55.695004	20.036748	734832	9.200000e+00
1600677	18000	2015-04-01 00:01:14	61.504	55.725319	20.021792	517.000000	666.000000	55.724982	20.020934	723582	9.200000e+00
1600677	18300	2015-04-01 00:01:14	0.000	55.757064	20.013204	513.000000	621.000000	55.757102	20.013028	717933	9.200000e+00
1600677	18300	2015-04-01 00:01:14	61.415	55.789059	20.020578	517.000000	576.000000	55.789222	20.020934	723492	9.200000e+00
1600677	18300	2015-04-01 00:01:14	62.480	55.819627	20.038932	526.000000	533.000000	55.819914	20.038724	736058	9.200000e+00
1600677	18300	2015-04-01 00:01:14	65.664	55.847591	20.067583	541.000000	494.000000	55.847752	20.068374	757034	9.200000e+00
1600677	18300	2015-04-01 00:01:14	82.517	55.871868	20.105444	560.000000	460.000000	55.872020	20.105930	783619	9.200000e+00
1600677	18300	2015-04-01 00:01:14	98.347	55.891518	20.151063	583.000000	433.000000	55.891292	20.151393	815815	9.200000e+00
1600677	18300	2015-04-01 00:01:14	94.090	55.905778	20.202681	609.000000	413.000000	55.905567	20.202785	852221	9.200000e+00
1600677	18300	2015-04-01 00:01:14	74.929	55.914094	20.258297	637.000000	401.000000	55.914133	20.258131	891437	9.200000e+00
1600677	18300	2015-04-01 00:01:14	63.245	55.916142	20.315749	666.000000	398.000000	55.916274	20.315454	932063	9.200000e+00
1600677	18300	2015-04-01 00:01:14	62.981	55.911843	20.372802	695.000000	404.000000	55.911991	20.372776	972698	9.200000e+00
1600677	18300	2015-04-01 00:01:14	62.827	55.901365	20.427238	723.000000	419.000000	55.901285	20.428122	1011941	9.200000e+00
1600677	18300	2015-04-01 00:01:14	62.661	55.885114	20.476941	748.000000	442.000000	55.884868	20.477538	1046989	9.200000e+00
1600677	18300	2015-04-01 00:01:14	62.473	55.863721	20.519989	769.000000	472.000000	55.863455	20.519048	1076440	9.200000e+00
1600677	18300	2015-04-01 00:01:14	62.208	55.838017	20.554724	787.000000	508.000000	55.837759	20.554627	1101694	9.200000e+00
1600677	18300	2015-04-01 00:01:14	61.790	55.808998	20.579818	800.000000	548.000000	55.809208	20.580323	1119947	9.200000e+00
1600677	18300	2015-04-01 00:01:14	60.492	55.777783	20.594325	807.000000	592.000000	55.777802	20.594160	1129798	9.200000e+00
1600677	18300	2015-04-01 00:01:14	0.000	55.745577	20.597710	809.000000	637.000000	55.745682	20.598113	1132645	9.200000e+00
1600677	18300	2015-04-01 00:01:14	60.573	55.713618	20.589872	805.000000	682.000000	55.713562	20.590207	1127086	9.200000e+00
1600677	18300	2015-04-01 00:01:14	61.964	55.683132	20.571137	795.000000	725.000000	55.682869	20.570440	1113119	9.200000e+00
1600677	18300	2015-04-01 00:01:14	62.471	55.655286	20.542247	781.000000	764.000000	55.655032	20.542767	1093544	9.200000e+00
1600677	18300	2015-04-01 00:01:14	62.755	55.631143	20.504325	762.000000	797.000000	55.631478	20.505211	1066958	9.200000e+00
1600677	18300	2015-04-01 00:01:14	62.931	55.611624	20.458832	739.000000	825.000000	55.611492	20.459748	1034763	9.200000e+00
1600677	18300	2015-04-01 00:01:14	63.095	55.597471	20.407509	713.000000	845.000000	55.597216	20.408356	998357	9.200000e+00
1600677	18300	2015-04-01 00:01:14	63.232	55.589222	20.352312	685.000000	856.000000	55.589365	20.353010	959140	9.200000e+00
1600677	18300	2015-04-01 00:01:14	63.471	55.587191	20.295337	656.000000	859.000000	55.587223	20.295687	918514	9.200000e+00
1600677	18300	2015-04-01 00:01:14	75.143	55.591454	20.238748	627.000000	853.000000	55.591506	20.238365	877879	9.200000e+00
1600677	18300	2015-04-01 00:01:14	94.276	55.601850	20.184694	600.000000	839.000000	55.601499	20.184996	840038	9.200000e+00
1600677	18300	2015-04-01 00:01:14	98.454	55.617983	20.135229	575.000000	816.000000	55.617916	20.135580	804990	9.200000e+00
1600677	18300	2015-04-01 00:01:14	82.539	55.639241	20.092242	553.000000	786.000000	55.639329	20.092093	774138	9.200000e+00
1600677	18300	2015-04-01 00:01:14	65.681	55.664815	20.057380	535.000000	750.000000	55.665025	20.056514	748884	9.200000e+00
1600677	18300	2015-04-01 00:01:14	62.481	55.693727	20.031991	523.000000	710.000000	55.693576	20.032794	732032	9.200000e+00
1600677	18300	2015-04-01 00:01:14	61.416	55.724875	20.017067	515.000000	666.000000	55.724982	20.016981	720780	9.200000e+00
1600677	18600	2015-04-01 00:01:14	0.000	55.757147	20.008411	511.000000	621.000000	55.757102	20.009075	715131	9.200000e+00
1600677	18600	2015-04-01 00:01:14	61.329	55.789666	20.015902	514.000000	575.000000	55.789936	20.015004	719288	9.200000e+00
1600677	18600	2015-04-01 00:01:14	62.392	55.820737	20.034554	524.000000	532.000000	55.820628	20.034771	733255	9.200000e+00
1600677	18600	2015-04-01 00:01:14	65.572	55.849160	20.063673	539.000000	492.000000	55.849179	20.064420	754230	9.200000e+00
1600677	18600	2015-04-01 00:01:14	82.402	55.873836	20.102154	558.000000	457.000000	55.874161	20.101977	780814	9.200000e+00
1600677	18600	2015-04-01 00:01:14	98.208	55.893809	20.148522	582.000000	429.000000	55.894147	20.149416	814410	9.200000e+00
1600677	18600	2015-04-01 00:01:14	93.954	55.908304	20.200989	608.000000	409.000000	55.908423	20.200809	850816	9.200000e+00
1600677	18600	2015-04-01 00:01:14	74.819	55.916756	20.257520	637.000000	397.000000	55.916988	20.258131	891433	9.200000e+00
1600677	18600	2015-04-01 00:01:14	63.153	55.918838	20.315918	666.000000	394.000000	55.919129	20.315454	932059	9.200000e+00
1600677	18600	2015-04-01 00:01:14	62.890	55.914469	20.373910	696.000000	401.000000	55.914133	20.374753	974096	9.200000e+00
1600677	18600	2015-04-01 00:01:14	62.736	55.903818	20.429241	724.000000	415.000000	55.904140	20.430099	1013338	9.200000e+00
1600677	18600	2015-04-01 00:01:14	62.571	55.887299	20.479761	749.000000	439.000000	55.887009	20.479515	1048387	9.200000e+00
1600677	18600	2015-04-01 00:01:14	62.382	55.865555	20.523515	771.000000	469.000000	55.865596	20.523001	1079239	9.200000e+00
1600677	18600	2015-04-01 00:01:14	62.117	55.839429	20.558819	789.000000	506.000000	55.839186	20.558580	1104494	9.200000e+00
1600677	18600	2015-04-01 00:01:14	61.700	55.809932	20.584322	802.000000	547.000000	55.809921	20.584277	1122748	9.200000e+00
1600677	18600	2015-04-01 00:01:14	60.405	55.778205	20.599063	809.000000	591.000000	55.778515	20.598113	1132599	9.200000e+00
1600677	18600	2015-04-01 00:01:14	0.000	55.745471	20.602500	811.000000	637.000000	55.745682	20.602066	1135447	9.200000e+00
1600677	18600	2015-04-01 00:01:14	60.487	55.712988	20.594529	807.000000	683.000000	55.712848	20.594160	1129889	9.200000e+00
1600677	18600	2015-04-01 00:01:14	61.876	55.682003	20.575484	798.000000	726.000000	55.682156	20.576370	1117323	9.200000e+00
1600677	18600	2015-04-01 00:01:14	62.383	55.653702	20.546118	783.000000	766.000000	55.653605	20.546721	1096348	9.200000e+00
1600677	18600	2015-04-01 00:01:14	62.668	55.629164	20.507575	763.000000	800.000000	55.629336	20.507188	1068362	9.200000e+00
1600677	18600	2015-04-01 00:01:14	62.843	55.609326	20.461337	740.000000	828.000000	55.609350	20.461725	1036167	9.200000e+00
1600677	18600	2015-04-01 00:01:14	63.006	55.594942	20.409175	713.000000	848.000000	55.595075	20.408356	998360	9.200000e+00
1600677	18600	2015-04-01 00:01:14	63.143	55.586559	20.353076	685.000000	860.000000	55.586510	20.353010	959144	9.200000e+00
1600677	18600	2015-04-01 00:01:14	63.383	55.584495	20.295171	656.000000	863.000000	55.584368	20.295687	918518	9.200000e+00
1600677	18600	2015-04-01 00:01:14	75.038	55.588827	20.237658	627.000000	857.000000	55.588651	20.238365	877883	9.200000e+00
1600677	18600	2015-04-01 00:01:14	94.144	55.599393	20.182721	599.000000	842.000000	55.599358	20.183019	838640	9.200000e+00
1600677	18600	2015-04-01 00:01:14	98.316	55.615790	20.132447	573.000000	819.000000	55.615774	20.131626	802191	9.200000e+00
1600677	18600	2015-04-01 00:01:14	82.424	55.637395	20.088756	551.000000	789.000000	55.637188	20.088140	771339	9.200000e+00
1600677	18600	2015-04-01 00:01:14	65.589	55.663387	20.053322	533.000000	752.000000	55.663597	20.052561	746084	9.200000e+00
1600677	18600	2015-04-01 00:01:14	62.394	55.692772	20.027514	520.000000	711.000000	55.692862	20.026864	727830	9.200000e+00
1600677	18600	2015-04-01 00:01:14	61.330	55.724430	20.012342	513.000000	667.000000	55.724268	20.013028	717979	9.200000e+00
1600677	18900	2015-04-01 00:01:14	0.000	55.757229	20.003619	508.000000	621.000000	55.757102	20.003145	710928	9.200000e+00
1600677	18900	2015-04-01 00:01:14	61.244	55.790273	20.011227	512.000000	575.000000	55.789936	20.011051	716486	9.200000e+00
1600677	18900	2015-04-01 00:01:14	62.306	55.821846	20.030176	522.000000	530.000000	55.822056	20.030818	730451	9.200000e+00
1600677	18900	2015-04-01 00:01:14	65.482	55.850728	20.059763	537.000000	490.000000	55.850607	20.060467	751426	9.200000e+00
1600677	18900	2015-04-01 00:01:14	82.288	55.875804	20.098864	556.000000	455.000000	55.875589	20.098023	778010	9.200000e+00
1600677	18900	2015-04-01 00:01:14	98.070	55.896100	20.145981	580.000000	426.000000	55.896288	20.145463	811605	9.200000e+00
1600677	18900	2015-04-01 00:01:14	93.821	55.910829	20.199296	607.000000	406.000000	55.910564	20.198832	849412	9.200000e+00
1600677	18900	2015-04-01 00:01:14	74.711	55.919419	20.256743	636.000000	394.000000	55.919129	20.256155	890029	9.200000e+00
1600677	18900	2015-04-01 00:01:14	63.062	55.921535	20.316087	666.000000	391.000000	55.921271	20.315454	932056	9.200000e+00
1600677	18900	2015-04-01 00:01:14	62.800	55.917094	20.375018	696.000000	397.000000	55.916988	20.374753	974092	9.200000e+00
1600677	18900	2015-04-01 00:01:14	62.646	55.906271	20.431245	725.000000	412.000000	55.906281	20.432075	1014736	9.200000e+00
1600677	18900	2015-04-01 00:01:14	62.482	55.889485	20.482582	751.000000	436.000000	55.889151	20.483468	1051186	9.200000e+00
1600677	18900	2015-04-01 00:01:14	62.293	55.867389	20.527042	773.000000	466.000000	55.867737	20.526954	1082038	9.200000e+00
1600677	18900	2015-04-01 00:01:14	62.027	55.840840	20.562914	791.000000	504.000000	55.840614	20.562534	1107294	9.200000e+00
[truncated: 1,938 more rows]
